# Supplementary material for: Genome characterization of a uropathogenic Pseudomonas aeruginosa isolate PA_HN002 with cyclic di-GMP-dependent hyper-biofilm production
Source: Front Cell Infect Microbiol. 2022 Aug 2;12:956445. doi: 10.3389/fcimb.2022.956445 (PMC9394441; doi:10.3389/fcimb.2022.956445)
Supplement: Supplementary file 2 [file Table_2.xlsx]

## Sheet: reference_genomes
Table S2. Sample information of 171 P. aeruginosa strains used for contruct the phylogenetic tree with PA_HN002
#Organism Name	Organism Groups	Assembly	Strain	BioSample	BioProject	Assembly	Assembly	Level	Size(Mb)	GC%	Replicons	WGS	Scaffolds	CDS	Release Date	GenBank FTP	RefSeq FTP	MLST	collection date	collection location
Pseudomonas aeruginosa	Bacteria;Proteobacteria;Gammaproteobacteria	GCA_018966645.1	2021EL-00151	SAMN19672403	PRJNA288601	GCA_018966645.1	GCF_018966645.1	Contig	6.35923	66.5		JAHLTE01	57	5791	2021-06-19T00:00:00Z	ftp://ftp.ncbi.nlm.nih.gov/genomes/all/GCA/018/966/645/GCA_018966645.1_ASM1896664v1	ftp://ftp.ncbi.nlm.nih.gov/genomes/all/GCF/018/966/645/GCF_018966645.1_ASM1896664v1	-	collection date="2021"	/geographic location="USA"
Pseudomonas aeruginosa	Bacteria;Proteobacteria;Gammaproteobacteria	GCA_021432565.1	P-3615	SAMN16967663	PRJNA658128	GCA_021432565.1	GCF_021432565.1	Contig	6.36107	66.4		JADWTC01	158	5810	2022-01-11T00:00:00Z	ftp://ftp.ncbi.nlm.nih.gov/genomes/all/GCA/021/432/565/GCA_021432565.1_ASM2143256v1	ftp://ftp.ncbi.nlm.nih.gov/genomes/all/GCF/021/432/565/GCF_021432565.1_ASM2143256v1	639	collection date="2019-06-06"	/geographic location="USA: Arizona"
Pseudomonas aeruginosa	Bacteria;Proteobacteria;Gammaproteobacteria	GCA_900146235.1	293	SAMEA2357484	PRJEB5438	GCA_900146235.1	GCF_900146235.1	Contig	6.31478	66.5		FROV01	91	5784	2016-12-09T00:00:00Z	ftp://ftp.ncbi.nlm.nih.gov/genomes/all/GCA/900/146/235/GCA_900146235.1_293	ftp://ftp.ncbi.nlm.nih.gov/genomes/all/GCF/900/146/235/GCF_900146235.1_293	1031	collection date="1900/1950"	0
Pseudomonas aeruginosa	Bacteria;Proteobacteria;Gammaproteobacteria	GCA_003630365.1	VET-32	SAMN09478095	PRJNA244279	GCA_003630365.1	GCF_003630365.1	Contig	6.41278	66.4		RADC01	98	5894	2018-10-11T00:00:00Z	ftp://ftp.ncbi.nlm.nih.gov/genomes/all/GCA/003/630/365/GCA_003630365.1_ASM363036v1	ftp://ftp.ncbi.nlm.nih.gov/genomes/all/GCF/003/630/365/GCF_003630365.1_ASM363036v1	845	collection date="2013"	/geographic location="Estonia"
Pseudomonas aeruginosa	Bacteria;Proteobacteria;Gammaproteobacteria	GCA_003968125.1	MRSN8136	SAMN09788323	PRJNA446057	GCA_003968125.1	GCF_003968125.1	Contig	6.9079	65.7		RXTF01	96	6366	2018-12-24T00:00:00Z	ftp://ftp.ncbi.nlm.nih.gov/genomes/all/GCA/003/968/125/GCA_003968125.1_ASM396812v1	ftp://ftp.ncbi.nlm.nih.gov/genomes/all/GCF/003/968/125/GCF_003968125.1_ASM396812v1	381	collection date="2012"	/geographic location="USA"
Pseudomonas aeruginosa	Bacteria;Proteobacteria;Gammaproteobacteria	GCA_900145355.1	193	SAMEA2357381	PRJEB5438	GCA_900145355.1	GCF_900145355.1	Contig	6.34544	66.4		FRLK01	91	5796	2016-12-09T00:00:00Z	ftp://ftp.ncbi.nlm.nih.gov/genomes/all/GCA/900/145/355/GCA_900145355.1_193	ftp://ftp.ncbi.nlm.nih.gov/genomes/all/GCF/900/145/355/GCF_900145355.1_193	381	collection date="1900/1950"	0
Pseudomonas aeruginosa	Bacteria;Proteobacteria;Gammaproteobacteria	GCA_900455535.1	NCTC13921	SAMEA104318200	PRJEB6403	GCA_900455535.1	GCF_900455535.1	Contig	6.90261	66		UAUD01	24	6289	2018-06-16T00:00:00Z	ftp://ftp.ncbi.nlm.nih.gov/genomes/all/GCA/900/455/535/GCA_900455535.1_59178_F01	ftp://ftp.ncbi.nlm.nih.gov/genomes/all/GCF/900/455/535/GCF_900455535.1_59178_F01	277	collection date="2013"	/geographic location="United Kingdom: Sheffield"
Pseudomonas aeruginosa	Bacteria;Proteobacteria;Gammaproteobacteria	GCA_000795235.1	AZPAE14821	SAMN03105522	PRJNA264310	GCA_000795235.1	GCF_000795235.1	Scaffold	6.81151	66.1		JTVN01	79	6282	2014-12-04T00:00:00Z	ftp://ftp.ncbi.nlm.nih.gov/genomes/all/GCA/000/795/235/GCA_000795235.1_AZPAE14821	ftp://ftp.ncbi.nlm.nih.gov/genomes/all/GCF/000/795/235/GCF_000795235.1_AZPAE14821	277	collection date="2004"	/geographic location="Brazil: Sao Paulo"
Pseudomonas aeruginosa	Bacteria;Proteobacteria;Gammaproteobacteria	GCA_004785815.1	CCBH3462	SAMN11340041	PRJNA518075	GCA_004785815.1	GCF_004785815.1	Contig	6.65648	66.1		SRPM01	131	6117	2019-04-10T00:00:00Z	ftp://ftp.ncbi.nlm.nih.gov/genomes/all/GCA/004/785/815/GCA_004785815.1_ASM478581v1	ftp://ftp.ncbi.nlm.nih.gov/genomes/all/GCF/004/785/815/GCF_004785815.1_ASM478581v1	277	collection date="2007"	/geographic location="Brazil"
Pseudomonas aeruginosa	Bacteria;Proteobacteria;Gammaproteobacteria	GCA_022342565.1	P4-S5	SAMN19112915	PRJNA729183	GCA_022342565.1	GCF_022342565.1	Contig	6.83451	66		JAIWRR01	117	6297	2022-02-17T00:00:00Z	ftp://ftp.ncbi.nlm.nih.gov/genomes/all/GCA/022/342/565/GCA_022342565.1_ASM2234256v1	ftp://ftp.ncbi.nlm.nih.gov/genomes/all/GCF/022/342/565/GCF_022342565.1_ASM2234256v1	277	collection date="2018-01-26"	/geographic location="China:Beijing"
Pseudomonas aeruginosa	Bacteria;Proteobacteria;Gammaproteobacteria	GCA_000791665.1	AZPAE15050	SAMN03105747	PRJNA264310	GCA_000791665.1	GCF_000791665.1	Scaffold	6.90129	65.8		JTMW01	153	6416	2014-12-04T00:00:00Z	ftp://ftp.ncbi.nlm.nih.gov/genomes/all/GCA/000/791/665/GCA_000791665.1_AZPAE15050	ftp://ftp.ncbi.nlm.nih.gov/genomes/all/GCF/000/791/665/GCF_000791665.1_AZPAE15050	360	collection date="2012"	/geographic location="China: Hong Kong"
Pseudomonas aeruginosa	Bacteria;Proteobacteria;Gammaproteobacteria	GCA_001449245.1	WH-SGI-V-07049	SAMN04128487	PRJNA297679	GCA_001449245.1	GCF_001449245.1	Contig	6.39299	66.4		LLLE01	79	5805	2015-11-30T00:00:00Z	ftp://ftp.ncbi.nlm.nih.gov/genomes/all/GCA/001/449/245/GCA_001449245.1_WH-SGI-V-07049	ftp://ftp.ncbi.nlm.nih.gov/genomes/all/GCF/001/449/245/GCF_001449245.1_WH-SGI-V-07049	1682	collection date="1992"	/geographic location="USA"
Pseudomonas aeruginosa	Bacteria;Proteobacteria;Gammaproteobacteria	GCA_000796325.1	AZPAE14443	SAMN03105451	PRJNA264310	GCA_000796325.1	GCF_000796325.1	Scaffold	6.26875	66.6		JTYG01	47	5698	2014-12-04T00:00:00Z	ftp://ftp.ncbi.nlm.nih.gov/genomes/all/GCA/000/796/325/GCA_000796325.1_AZPAE14443	ftp://ftp.ncbi.nlm.nih.gov/genomes/all/GCF/000/796/325/GCF_000796325.1_AZPAE14443	915	collection date="2010"	/geographic location="USA"
Pseudomonas aeruginosa	Bacteria;Proteobacteria;Gammaproteobacteria	GCA_021441585.1	PA_64	SAMN16505634	PRJNA670459	GCA_021441585.1	GCF_021441585.1	Scaffold	6.48774	66.3		JADDMB01	61	5894	2022-01-11T00:00:00Z	ftp://ftp.ncbi.nlm.nih.gov/genomes/all/GCA/021/441/585/GCA_021441585.1_ASM2144158v1	ftp://ftp.ncbi.nlm.nih.gov/genomes/all/GCF/021/441/585/GCF_021441585.1_ASM2144158v1	-	collection date="2017"	/geographic location="Pakistan"
Pseudomonas aeruginosa	Bacteria;Proteobacteria;Gammaproteobacteria	GCA_018341795.1	PA13-36	SAMN17674246	PRJNA697852	GCA_018341795.1	GCF_018341795.1	Contig	6.5659	66.2		JAFBYJ01	43	5935	2021-05-11T00:00:00Z	ftp://ftp.ncbi.nlm.nih.gov/genomes/all/GCA/018/341/795/GCA_018341795.1_ASM1834179v1	ftp://ftp.ncbi.nlm.nih.gov/genomes/all/GCF/018/341/795/GCF_018341795.1_ASM1834179v1	646	collection date="2013-09-11"	/geographic location="Spain"
Pseudomonas aeruginosa	Bacteria;Proteobacteria;Gammaproteobacteria	GCA_003413835.1	W-101	SAMN09767472	PRJNA484258	GCA_003413835.1	GCF_003413835.1	Contig	6.31582	66.5		QURF01	71	5729	2018-08-22T00:00:00Z	ftp://ftp.ncbi.nlm.nih.gov/genomes/all/GCA/003/413/835/GCA_003413835.1_ASM341383v1	ftp://ftp.ncbi.nlm.nih.gov/genomes/all/GCF/003/413/835/GCF_003413835.1_ASM341383v1	-	collection date="2016-03-05"	/geographic location="China:Nankai University"
Pseudomonas aeruginosa H1l	Bacteria;Proteobacteria;Gammaproteobacteria	GCA_000633495.1	H1l	SAMN02729854	PRJNA226205	GCA_000633495.1	GCF_000633495.1	Contig	6.39883	66.4		AYML01	40	5855	2014-04-18T00:00:00Z	ftp://ftp.ncbi.nlm.nih.gov/genomes/all/GCA/000/633/495/GCA_000633495.1_ASM63349v1	ftp://ftp.ncbi.nlm.nih.gov/genomes/all/GCF/000/633/495/GCF_000633495.1_ASM63349v1	508	collection date="unknown"	/geographic location="Malaysia"
Pseudomonas aeruginosa	Bacteria;Proteobacteria;Gammaproteobacteria	GCA_000796085.1	AZPAE14402	SAMN03105442	PRJNA264310	GCA_000796085.1	GCF_000796085.1	Scaffold	6.46631	66.3		JTYP01	66	5904	2014-12-04T00:00:00Z	ftp://ftp.ncbi.nlm.nih.gov/genomes/all/GCA/000/796/085/GCA_000796085.1_AZPAE14402	ftp://ftp.ncbi.nlm.nih.gov/genomes/all/GCF/000/796/085/GCF_000796085.1_AZPAE14402	2711	collection date="2011"	/geographic location="France: Rouen"
Pseudomonas aeruginosa	Bacteria;Proteobacteria;Gammaproteobacteria	GCA_003055545.1	HIAE_PA10	SAMN08913636	PRJNA449616	GCA_003055545.1	GCF_003055545.1	Contig	6.52724	66.3		QBEM01	106	6039	2018-04-17T00:00:00Z	ftp://ftp.ncbi.nlm.nih.gov/genomes/all/GCA/003/055/545/GCA_003055545.1_ASM305554v1	ftp://ftp.ncbi.nlm.nih.gov/genomes/all/GCF/003/055/545/GCF_003055545.1_ASM305554v1	2235	collection date="2015"	/geographic location="Brazil: Sao Paulo"
Pseudomonas aeruginosa	Bacteria;Proteobacteria;Gammaproteobacteria	GCA_003833705.1	PA-W23	SAMN07424226	PRJNA325248	GCA_003833705.1	GCF_003833705.1	Contig	6.61431	66.2		NSNL01	51	6109	2018-11-26T00:00:00Z	ftp://ftp.ncbi.nlm.nih.gov/genomes/all/GCA/003/833/705/GCA_003833705.1_ASM383370v1	ftp://ftp.ncbi.nlm.nih.gov/genomes/all/GCF/003/833/705/GCF_003833705.1_ASM383370v1	2235	collection date="missing"	/geographic location="United Kingdom: Nottingham"
Pseudomonas aeruginosa	Bacteria;Proteobacteria;Gammaproteobacteria	GCA_001454395.1	WH-SGI-V-07316	SAMN04128747	PRJNA297679	GCA_001454395.1	GCF_001454395.1	Scaffold	6.24768	66.6		LLVE01	41	5699	2015-11-30T00:00:00Z	ftp://ftp.ncbi.nlm.nih.gov/genomes/all/GCA/001/454/395/GCA_001454395.1_WH-SGI-V-07316	ftp://ftp.ncbi.nlm.nih.gov/genomes/all/GCF/001/454/395/GCF_001454395.1_WH-SGI-V-07316	2044	collection date="1993"	/geographic location="USA"
Pseudomonas aeruginosa	Bacteria;Proteobacteria;Gammaproteobacteria	GCA_020180095.1	KPA66	SAMN21354808	PRJNA761552	GCA_020180095.1	GCF_020180095.1	Contig	6.29735	66.5		JAIPTC01	32	5741	2021-09-29T00:00:00Z	ftp://ftp.ncbi.nlm.nih.gov/genomes/all/GCA/020/180/095/GCA_020180095.1_ASM2018009v1	ftp://ftp.ncbi.nlm.nih.gov/genomes/all/GCF/020/180/095/GCF_020180095.1_ASM2018009v1	-	collection date="missing"	/geographic location="Kenya: Kisumu"
Pseudomonas aeruginosa	Bacteria;Proteobacteria;Gammaproteobacteria	GCA_001449425.1	WH-SGI-V-07069	SAMN04128500	PRJNA297679	GCA_001449425.1	GCF_001449425.1	Contig	6.34073	66.5		LLLR01	73	5759	2015-11-30T00:00:00Z	ftp://ftp.ncbi.nlm.nih.gov/genomes/all/GCA/001/449/425/GCA_001449425.1_WH-SGI-V-07069	ftp://ftp.ncbi.nlm.nih.gov/genomes/all/GCF/001/449/425/GCF_001449425.1_WH-SGI-V-07069	152	collection date="1994"	/geographic location="missing"
Pseudomonas aeruginosa	Bacteria;Proteobacteria;Gammaproteobacteria	GCA_900455565.1	NCTC8506	SAMEA4537263	PRJEB6403	GCA_900455565.1	GCF_900455565.1	Contig	6.47315	66.3		UAWV01	14	5934	2018-06-16T00:00:00Z	ftp://ftp.ncbi.nlm.nih.gov/genomes/all/GCA/900/455/565/GCA_900455565.1_44982_A01	ftp://ftp.ncbi.nlm.nih.gov/genomes/all/GCF/900/455/565/GCF_900455565.1_44982_A01	164	collection date="1900/1950"	0
Pseudomonas aeruginosa	Bacteria;Proteobacteria;Gammaproteobacteria	GCA_022555945.1	324/3	SAMN23763264	PRJNA786945	GCA_022555945.1	GCF_022555945.1	Scaffold	6.68283	65.7		JAJPNR01	839	6465	2022-03-12T00:00:00Z	ftp://ftp.ncbi.nlm.nih.gov/genomes/all/GCA/022/555/945/GCA_022555945.1_ASM2255594v1	ftp://ftp.ncbi.nlm.nih.gov/genomes/all/GCF/022/555/945/GCF_022555945.1_ASM2255594v1	1094	collection date="2020-01-22"	/geographic location="Russia: Moscow"
Pseudomonas aeruginosa PAO1	Bacteria;Proteobacteria;Gammaproteobacteria	GCA_000006765.1	PAO1	SAMN02603714	PRJNA331	GCA_000006765.1	GCF_000006765.1	Complete	6.2644	66.6	chromosome:NC_002516.2/AE004091.2		1	5572	2000-05-16T00:00:00Z	ftp://ftp.ncbi.nlm.nih.gov/genomes/all/GCA/000/006/765/GCA_000006765.1_ASM676v1	ftp://ftp.ncbi.nlm.nih.gov/genomes/all/GCF/000/006/765/GCF_000006765.1_ASM676v1	549	collection date="2013"	0
Pseudomonas aeruginosa PA7	Bacteria;Proteobacteria;Gammaproteobacteria	GCA_000017205.1	PA7	SAMN02603435	PRJNA16720	GCA_000017205.1	GCF_000017205.1	Complete	6.58834	66.4	chromosome:NC_009656.1/CP000744.1		1	5956	2007-07-05T00:00:00Z	ftp://ftp.ncbi.nlm.nih.gov/genomes/all/GCA/000/017/205/GCA_000017205.1_ASM1720v1	ftp://ftp.ncbi.nlm.nih.gov/genomes/all/GCF/000/017/205/GCF_000017205.1_ASM1720v1	1195	collection date="2013"	0
Pseudomonas aeruginosa UCBPP-PA14	Bacteria;Proteobacteria;Gammaproteobacteria	GCA_006974045.1	UCBPP-PA14	SAMN10505679	PRJNA507784	GCA_006974045.1	GCF_006974045.1	Chromosome	6.53659	66.3	chromosome:NZ_CP034244.1/CP034244.1		1	5893	2019-07-15T00:00:00Z	ftp://ftp.ncbi.nlm.nih.gov/genomes/all/GCA/006/974/045/GCA_006974045.1_ASM697404v1	ftp://ftp.ncbi.nlm.nih.gov/genomes/all/GCF/006/974/045/GCF_006974045.1_ASM697404v1	253	collection date="2016-06-16"	/geographic location="Brazil: Sao Paulo"
Pseudomonas aeruginosa	Bacteria;Proteobacteria;Gammaproteobacteria	GCA_002980385.1	WCHPA075025	SAMN08374214	PRJNA415331	GCA_002980385.1	GCF_002980385.1	Contig	6.32972	66.4		PPDT01	67	5770	2018-03-07T00:00:00Z	ftp://ftp.ncbi.nlm.nih.gov/genomes/all/GCA/002/980/385/GCA_002980385.1_ASM298038v1	ftp://ftp.ncbi.nlm.nih.gov/genomes/all/GCF/002/980/385/GCF_002980385.1_ASM298038v1	2972	collection date="2017"	/geographic location="China: Sichuan, Chengdu"
Pseudomonas aeruginosa	Bacteria;Proteobacteria;Gammaproteobacteria	GCA_002330235.1	env199	SAMN07504825	PRJNA393338	GCA_002330235.1	GCF_002330235.1	Contig	6.24196	66.5		NRGB01	74	5663	2017-09-21T00:00:00Z	ftp://ftp.ncbi.nlm.nih.gov/genomes/all/GCA/002/330/235/GCA_002330235.1_ASM233023v1	ftp://ftp.ncbi.nlm.nih.gov/genomes/all/GCF/002/330/235/GCF_002330235.1_ASM233023v1	274	collection date="2016-08-21"	/geographic location="USA: St. Charles, Illinois"
Pseudomonas aeruginosa	Bacteria;Proteobacteria;Gammaproteobacteria	GCA_002326665.1	env193	SAMN07504824	PRJNA393338	GCA_002326665.1	GCF_002326665.1	Contig	6.24252	66.5		NRAD01	49	5663	2017-09-21T00:00:00Z	ftp://ftp.ncbi.nlm.nih.gov/genomes/all/GCA/002/326/665/GCA_002326665.1_ASM232666v1	ftp://ftp.ncbi.nlm.nih.gov/genomes/all/GCF/002/326/665/GCF_002326665.1_ASM232666v1	274	collection date="2016-08-21"	/geographic location="USA: St. Charles, Illinois"
Pseudomonas aeruginosa	Bacteria;Proteobacteria;Gammaproteobacteria	GCA_022342405.1	P5-S13	SAMN19112933	PRJNA729183	GCA_022342405.1	GCF_022342405.1	Contig	6.36618	66.5		JAIWRL01	84	5793	2022-02-17T00:00:00Z	ftp://ftp.ncbi.nlm.nih.gov/genomes/all/GCA/022/342/405/GCA_022342405.1_ASM2234240v1	ftp://ftp.ncbi.nlm.nih.gov/genomes/all/GCF/022/342/405/GCF_022342405.1_ASM2234240v1	274	collection date="2018-07-13"	/geographic location="China:Beijing"
Pseudomonas aeruginosa	Bacteria;Proteobacteria;Gammaproteobacteria	GCA_001452075.1	WH-SGI-V-07630	SAMN04128640	PRJNA297679	GCA_001452075.1	GCF_001452075.1	Scaffold	6.47252	66.4		LLRB01	63	5921	2015-11-30T00:00:00Z	ftp://ftp.ncbi.nlm.nih.gov/genomes/all/GCA/001/452/075/GCA_001452075.1_WH-SGI-V-07630	ftp://ftp.ncbi.nlm.nih.gov/genomes/all/GCF/001/452/075/GCF_001452075.1_WH-SGI-V-07630	274	collection date="2005"	/geographic location="USA"
Pseudomonas aeruginosa	Bacteria;Proteobacteria;Gammaproteobacteria	GCA_014892595.1	RTE4	SAMN16261281	PRJNA665558	GCA_014892595.1	GCF_014892595.1	Scaffold	6.33731	66.5		JADBHY01	93	5751	2020-10-13T00:00:00Z	ftp://ftp.ncbi.nlm.nih.gov/genomes/all/GCA/014/892/595/GCA_014892595.1_ASM1489259v1	ftp://ftp.ncbi.nlm.nih.gov/genomes/all/GCF/014/892/595/GCF_014892595.1_ASM1489259v1	274	collection date="2018-02-13"	/geographic location="India"
Pseudomonas aeruginosa	Bacteria;Proteobacteria;Gammaproteobacteria	GCA_000825745.1	Pae221_ST274	SAMEA2795755	PRJEB7414	GCA_000825745.1	GCF_000825745.1	Contig	6.36642	66.3		CDFS01	370	5494	2014-11-24T00:00:00Z	ftp://ftp.ncbi.nlm.nih.gov/genomes/all/GCA/000/825/745/GCA_000825745.1_PAE221	ftp://ftp.ncbi.nlm.nih.gov/genomes/all/GCF/000/825/745/GCF_000825745.1_PAE221	274	collection date="1992"	0
Pseudomonas aeruginosa	Bacteria;Proteobacteria;Gammaproteobacteria	GCA_001036415.1	Pae_CF67.11p	SAMN03566440	PRJNA282164	GCA_001036415.1	GCF_001036415.1	Scaffold	6.40346	66.4		LEJK01	75	5871	2015-06-22T00:00:00Z	ftp://ftp.ncbi.nlm.nih.gov/genomes/all/GCA/001/036/415/GCA_001036415.1_ASM103641v1	ftp://ftp.ncbi.nlm.nih.gov/genomes/all/GCF/001/036/415/GCF_001036415.1_ASM103641v1	274	collection date="2011-10-18"	/geographic location="Canada: Toronto"
Pseudomonas aeruginosa	Bacteria;Proteobacteria;Gammaproteobacteria	GCA_000790915.1	AZPAE15040	SAMN03105737	PRJNA264310	GCA_000790915.1	GCF_000790915.1	Scaffold	6.60122	66.3		JTNG01	117	6069	2014-12-04T00:00:00Z	ftp://ftp.ncbi.nlm.nih.gov/genomes/all/GCA/000/790/915/GCA_000790915.1_AZPAE15040	ftp://ftp.ncbi.nlm.nih.gov/genomes/all/GCF/000/790/915/GCF_000790915.1_AZPAE15040	274	collection date="2012"	/geographic location="Germany: Heidelberg"
Pseudomonas aeruginosa	Bacteria;Proteobacteria;Gammaproteobacteria	GCA_022552275.1	220/2	SAMN23763316	PRJNA786945	GCA_022552275.1	GCF_022552275.1	Scaffold	6.29866	66.4		JAJPLR01	74	5721	2022-03-12T00:00:00Z	ftp://ftp.ncbi.nlm.nih.gov/genomes/all/GCA/022/552/275/GCA_022552275.1_ASM2255227v1	ftp://ftp.ncbi.nlm.nih.gov/genomes/all/GCF/022/552/275/GCF_022552275.1_ASM2255227v1	274	collection date="2020-02-05"	/geographic location="Russia: Samara"
Pseudomonas aeruginosa	Bacteria;Proteobacteria;Gammaproteobacteria	GCA_900146805.1	353	SAMEA2357550	PRJEB5438	GCA_900146805.1	GCF_900146805.1	Contig	6.2665	66.5		FRQZ01	65	5670	2016-12-09T00:00:00Z	ftp://ftp.ncbi.nlm.nih.gov/genomes/all/GCA/900/146/805/GCA_900146805.1_353	ftp://ftp.ncbi.nlm.nih.gov/genomes/all/GCF/900/146/805/GCF_900146805.1_353	274	collection date="1900/1950"	0
Pseudomonas aeruginosa	Bacteria;Proteobacteria;Gammaproteobacteria	GCA_003629845.1	HUM-300	SAMN09478121	PRJNA244279	GCA_003629845.1	GCF_003629845.1	Contig	6.38506	66.4		RAEC01	117	5792	2018-10-11T00:00:00Z	ftp://ftp.ncbi.nlm.nih.gov/genomes/all/GCA/003/629/845/GCA_003629845.1_ASM362984v1	ftp://ftp.ncbi.nlm.nih.gov/genomes/all/GCF/003/629/845/GCF_003629845.1_ASM362984v1	274	collection date="2012"	/geographic location="Estonia"
Pseudomonas aeruginosa	Bacteria;Proteobacteria;Gammaproteobacteria	GCA_007375485.1	UY1PSABAL2	SAMN12273497	PRJNA554541	GCA_007375485.1	GCF_007375485.1	Scaffold	6.35443	66.5		VLHR01	96	5795	2019-07-24T00:00:00Z	ftp://ftp.ncbi.nlm.nih.gov/genomes/all/GCA/007/375/485/GCA_007375485.1_ASM737548v1	ftp://ftp.ncbi.nlm.nih.gov/genomes/all/GCF/007/375/485/GCF_007375485.1_ASM737548v1	274	collection date="2016-02-10"	/geographic location="Cameroon:Yaounde"
Pseudomonas aeruginosa	Bacteria;Proteobacteria;Gammaproteobacteria	GCA_003631375.1	VET-77	SAMN09478044	PRJNA244279	GCA_003631375.1	GCF_003631375.1	Contig	6.46748	66.3		RABD01	412	6009	2018-10-11T00:00:00Z	ftp://ftp.ncbi.nlm.nih.gov/genomes/all/GCA/003/631/375/GCA_003631375.1_ASM363137v1	ftp://ftp.ncbi.nlm.nih.gov/genomes/all/GCF/003/631/375/GCF_003631375.1_ASM363137v1	2462	collection date="2013"	/geographic location="Estonia"
Pseudomonas aeruginosa	Bacteria;Proteobacteria;Gammaproteobacteria	GCA_003631365.1	VET-39-D2	SAMN09478045	PRJNA244279	GCA_003631365.1	GCF_003631365.1	Contig	6.43608	66.3		RABE01	92	5881	2018-10-11T00:00:00Z	ftp://ftp.ncbi.nlm.nih.gov/genomes/all/GCA/003/631/365/GCA_003631365.1_ASM363136v1	ftp://ftp.ncbi.nlm.nih.gov/genomes/all/GCF/003/631/365/GCF_003631365.1_ASM363136v1	2462	collection date="2014"	/geographic location="Estonia"
Pseudomonas aeruginosa	Bacteria;Proteobacteria;Gammaproteobacteria	GCA_012102215.1	UFMG-H7	SAMN14470517	PRJNA615899	GCA_012102215.1	GCF_012102215.1	Scaffold	6.23159	66.6		JAAVMH01	47	5636	2020-04-06T00:00:00Z	ftp://ftp.ncbi.nlm.nih.gov/genomes/all/GCA/012/102/215/GCA_012102215.1_ASM1210221v1	ftp://ftp.ncbi.nlm.nih.gov/genomes/all/GCF/012/102/215/GCF_012102215.1_ASM1210221v1	549	collection date="2019-05-29"	/geographic location="Brazil: Uberaba"
Pseudomonas aeruginosa	Bacteria;Proteobacteria;Gammaproteobacteria	GCA_012102135.1	UFMG-H9	SAMN14470518	PRJNA615899	GCA_012102135.1	GCF_012102135.1	Scaffold	6.19729	66.5		JAAVMG01	51	5612	2020-04-06T00:00:00Z	ftp://ftp.ncbi.nlm.nih.gov/genomes/all/GCA/012/102/135/GCA_012102135.1_ASM1210213v1	ftp://ftp.ncbi.nlm.nih.gov/genomes/all/GCF/012/102/135/GCF_012102135.1_ASM1210213v1	549	collection date="2019-05-29"	/geographic location="Brazil: Uberaba"
Pseudomonas aeruginosa	Bacteria;Proteobacteria;Gammaproteobacteria	GCA_013328785.1	AIX06	SAMN15091488	PRJNA636980	GCA_013328785.1	GCF_013328785.1	Scaffold	6.5115	66.3		JABUGY01	71	5983	2020-06-10T00:00:00Z	ftp://ftp.ncbi.nlm.nih.gov/genomes/all/GCA/013/328/785/GCA_013328785.1_ASM1332878v1	ftp://ftp.ncbi.nlm.nih.gov/genomes/all/GCF/013/328/785/GCF_013328785.1_ASM1332878v1	2128	collection date="2015-10-23"	/geographic location="France"
Pseudomonas aeruginosa	Bacteria;Proteobacteria;Gammaproteobacteria	GCA_016342945.1	GCA_016342945.1	SAMN16982569	PRJNA475751	GCA_016342945.1	GCF_016342945.1	Contig	6.56296					6126	2020-12-23T00:00:00Z	ftp://ftp.ncbi.nlm.nih.gov/genomes/all/GCA/016/342/945/GCA_016342945.1_ASM1634294v1/	ftp://ftp.ncbi.nlm.nih.gov/genomes/all/GCF/016/342/945/GCF_016342945.1_ASM1634294v1/	907	collection date="2019"	/geographic location="USA: Pittsburgh, Pennsylvania"
Pseudomonas aeruginosa AES-1R	Bacteria;Proteobacteria;Gammaproteobacteria	GCA_000220025.4	AES-1R	SAMN02471202	PRJNA64619	GCA_000220025.4	GCF_000220025.4	Contig	6.26762	66.5		AFNF01	1783	6085	2011-07-06T00:00:00Z	ftp://ftp.ncbi.nlm.nih.gov/genomes/all/GCA/000/220/025/GCA_000220025.4_ASM22002v4	ftp://ftp.ncbi.nlm.nih.gov/genomes/all/GCF/000/220/025/GCF_000220025.3_ASM22002v4	-	collection date="2013"	0
Pseudomonas aeruginosa	Bacteria;Proteobacteria;Gammaproteobacteria	GCA_000796905.1	AZPAE12152	SAMN03105395	PRJNA264310	GCA_000796905.1	GCF_000796905.1	Scaffold	6.16892	66.5		JUAK01	121	5596	2014-12-04T00:00:00Z	ftp://ftp.ncbi.nlm.nih.gov/genomes/all/GCA/000/796/905/GCA_000796905.1_AZPAE12152	ftp://ftp.ncbi.nlm.nih.gov/genomes/all/GCF/000/796/905/GCF_000796905.1_AZPAE12152	617	collection date="unknown"	/geographic location="USA: New York"
Pseudomonas aeruginosa	Bacteria;Proteobacteria;Gammaproteobacteria	GCA_021891955.1	PAR7115	SAMN25271431	PRJNA800631	GCA_021891955.1	GCF_021891955.1	Contig	6.49456	66.4		JAKLAY01	60	5919	2022-02-02T00:00:00Z	ftp://ftp.ncbi.nlm.nih.gov/genomes/all/GCA/021/891/955/GCA_021891955.1_ASM2189195v1	ftp://ftp.ncbi.nlm.nih.gov/genomes/all/GCF/021/891/955/GCF_021891955.1_ASM2189195v1	-	collection date="2013"	/geographic location="Spain: Badalona"
Pseudomonas aeruginosa	Bacteria;Proteobacteria;Gammaproteobacteria	GCA_009887995.1	VNMU089	SAMN13701849	PRJNA598234	GCA_009887995.1	GCF_009887995.1	Contig	6.38339	66.4		WYAF01	55	5770	2020-01-16T00:00:00Z	ftp://ftp.ncbi.nlm.nih.gov/genomes/all/GCA/009/887/995/GCA_009887995.1_ASM988799v1	ftp://ftp.ncbi.nlm.nih.gov/genomes/all/GCF/009/887/995/GCF_009887995.1_ASM988799v1	218	collection date="2015-04-02"	/geographic location="Ukraine"
Pseudomonas aeruginosa	Bacteria;Proteobacteria;Gammaproteobacteria	GCA_003968315.1	MRSN5498	SAMN09788336	PRJNA446057	GCA_003968315.1	GCF_003968315.1	Contig	6.82123	66		RXTS01	95	6279	2018-12-24T00:00:00Z	ftp://ftp.ncbi.nlm.nih.gov/genomes/all/GCA/003/968/315/GCA_003968315.1_ASM396831v1	ftp://ftp.ncbi.nlm.nih.gov/genomes/all/GCF/003/968/315/GCF_003968315.1_ASM396831v1	3014	collection date="2005"	/geographic location="USA"
Pseudomonas aeruginosa	Bacteria;Proteobacteria;Gammaproteobacteria	GCA_002980355.1	WCHPA075015	SAMN08374210	PRJNA415331	GCA_002980355.1	GCF_002980355.1	Contig	6.30418	66.5		PPDX01	58	5749	2018-03-07T00:00:00Z	ftp://ftp.ncbi.nlm.nih.gov/genomes/all/GCA/002/980/355/GCA_002980355.1_ASM298035v1	ftp://ftp.ncbi.nlm.nih.gov/genomes/all/GCF/002/980/355/GCF_002980355.1_ASM298035v1	2968	collection date="2017"	/geographic location="China: Sichuan, Chengdu"
Pseudomonas aeruginosa	Bacteria;Proteobacteria;Gammaproteobacteria	GCA_002980255.1	WCHPA075017	SAMN08374212	PRJNA415331	GCA_002980255.1	GCF_002980255.1	Contig	6.3042	66.5		PPDV01	58	5751	2018-03-07T00:00:00Z	ftp://ftp.ncbi.nlm.nih.gov/genomes/all/GCA/002/980/255/GCA_002980255.1_ASM298025v1	ftp://ftp.ncbi.nlm.nih.gov/genomes/all/GCF/002/980/255/GCF_002980255.1_ASM298025v1	2968	collection date="2017"	/geographic location="China: Sichuan, Chengdu"
Pseudomonas aeruginosa	Bacteria;Proteobacteria;Gammaproteobacteria	GCA_018027595.1	Patient_3_Baseline	SAMN18335868	PRJNA715186	GCA_018027595.1	GCF_018027595.1	Contig	6.3308	66.5		JAGEZB01	64	5708	2021-04-16T00:00:00Z	ftp://ftp.ncbi.nlm.nih.gov/genomes/all/GCA/018/027/595/GCA_018027595.1_ASM1802759v1	ftp://ftp.ncbi.nlm.nih.gov/genomes/all/GCF/018/027/595/GCF_018027595.1_ASM1802759v1	-	collection date="not applicable"	/geographic location="USA: Pittsburgh"
Pseudomonas aeruginosa	Bacteria;Proteobacteria;Gammaproteobacteria	GCA_003840545.1	AUS430	SAMN07423976	PRJNA325248	GCA_003840545.1	GCF_003840545.1	Contig	6.29244	66.5		NSXB01	33	5717	2018-11-26T00:00:00Z	ftp://ftp.ncbi.nlm.nih.gov/genomes/all/GCA/003/840/545/GCA_003840545.1_ASM384054v1	ftp://ftp.ncbi.nlm.nih.gov/genomes/all/GCF/003/840/545/GCF_003840545.1_ASM384054v1	907	collection date="2008"	/geographic location="Australia: Brisbane"
Pseudomonas aeruginosa	Bacteria;Proteobacteria;Gammaproteobacteria	GCA_001451325.1	WH-SGI-V-07410	SAMN04128584	PRJNA297679	GCA_001451325.1	GCF_001451325.1	Contig	6.37021	66.3		LLOX01	68	5827	2015-11-30T00:00:00Z	ftp://ftp.ncbi.nlm.nih.gov/genomes/all/GCA/001/451/325/GCA_001451325.1_WH-SGI-V-07410	ftp://ftp.ncbi.nlm.nih.gov/genomes/all/GCF/001/451/325/GCF_001451325.1_WH-SGI-V-07410	1247	collection date="1993"	/geographic location="France"
Pseudomonas aeruginosa	Bacteria;Proteobacteria;Gammaproteobacteria	GCA_021556635.1	ADU_VET_ST30	SAMN25050672	PRJNA798228	GCA_021556635.1	GCF_021556635.1	Scaffold	6.38304	66.4		JAKGDR01	94	5829	2022-01-23T00:00:00Z	ftp://ftp.ncbi.nlm.nih.gov/genomes/all/GCA/021/556/635/GCA_021556635.1_ASM2155663v1	ftp://ftp.ncbi.nlm.nih.gov/genomes/all/GCF/021/556/635/GCF_021556635.1_ASM2155663v1	1247	collection date="2021-09-04"	/geographic location="Turkey:Aydin"
Pseudomonas aeruginosa	Bacteria;Proteobacteria;Gammaproteobacteria	GCA_000793185.1	AZPAE15055	SAMN03105752	PRJNA264310	GCA_000793185.1	GCF_000793185.1	Scaffold	6.36059	66.4		JTMR01	70	5760	2014-12-04T00:00:00Z	ftp://ftp.ncbi.nlm.nih.gov/genomes/all/GCA/000/793/185/GCA_000793185.1_AZPAE15055	ftp://ftp.ncbi.nlm.nih.gov/genomes/all/GCF/000/793/185/GCF_000793185.1_AZPAE15055	2727	collection date="2012"	/geographic location="Colombia: Bogota"
Pseudomonas aeruginosa	Bacteria;Proteobacteria;Gammaproteobacteria	GCA_003969655.1	MRSN18562	SAMN09788376	PRJNA446057	GCA_003969655.1	GCF_003969655.1	Contig	6.49431	66.4		RXVI01	90	5915	2018-12-24T00:00:00Z	ftp://ftp.ncbi.nlm.nih.gov/genomes/all/GCA/003/969/655/GCA_003969655.1_ASM396965v1	ftp://ftp.ncbi.nlm.nih.gov/genomes/all/GCF/003/969/655/GCF_003969655.1_ASM396965v1	3034	collection date="2013"	/geographic location="USA"
Pseudomonas aeruginosa	Bacteria;Proteobacteria;Gammaproteobacteria	GCA_021891895.1	Pae-29327	SAMN25248188	PRJNA800456	GCA_021891895.1	GCF_021891895.1	Contig	7.07026	66		JAKLAL01	81	6605	2022-02-02T00:00:00Z	ftp://ftp.ncbi.nlm.nih.gov/genomes/all/GCA/021/891/895/GCA_021891895.1_ASM2189189v1	ftp://ftp.ncbi.nlm.nih.gov/genomes/all/GCF/021/891/895/GCF_021891895.1_ASM2189189v1	175	collection date="2015"	/geographic location="Czech Republic"
Pseudomonas aeruginosa	Bacteria;Proteobacteria;Gammaproteobacteria	GCA_001453665.1	WH-SGI-V-07691	SAMN04128676	PRJNA297679	GCA_001453665.1	GCF_001453665.1	Contig	6.99294	66		LLSL01	89	6505	2015-11-30T00:00:00Z	ftp://ftp.ncbi.nlm.nih.gov/genomes/all/GCA/001/453/665/GCA_001453665.1_WH-SGI-V-07691	ftp://ftp.ncbi.nlm.nih.gov/genomes/all/GCF/001/453/665/GCF_001453665.1_WH-SGI-V-07691	175	collection date="2005"	/geographic location="USA"
Pseudomonas aeruginosa	Bacteria;Proteobacteria;Gammaproteobacteria	GCA_002136165.1	S292_C06_RS	SAMN06761130	PRJNA383293	GCA_002136165.1	GCF_002136165.1	Scaffold	6.89569	66.1		NFGM01	89	6408	2017-05-15T00:00:00Z	ftp://ftp.ncbi.nlm.nih.gov/genomes/all/GCA/002/136/165/GCA_002136165.1_ASM213616v1	ftp://ftp.ncbi.nlm.nih.gov/genomes/all/GCF/002/136/165/GCF_002136165.1_ASM213616v1	175	collection date="2013/2014"	/geographic location="Italy: Modena"
Pseudomonas aeruginosa	Bacteria;Proteobacteria;Gammaproteobacteria	GCA_013913275.1	PAL1.14	SAMN15595431	PRJNA647613	GCA_013913275.1	GCF_013913275.1	Contig	6.93229	66.1		JACEQI01	64	6400	2020-07-29T00:00:00Z	ftp://ftp.ncbi.nlm.nih.gov/genomes/all/GCA/013/913/275/GCA_013913275.1_ASM1391327v1	ftp://ftp.ncbi.nlm.nih.gov/genomes/all/GCF/013/913/275/GCF_013913275.1_ASM1391327v1	175	collection date="2003-12-15"	/geographic location="France: Lille"
Pseudomonas aeruginosa	Bacteria;Proteobacteria;Gammaproteobacteria	GCA_002136075.1	S435_C09_BS	SAMN06761136	PRJNA383293	GCA_002136075.1	GCF_002136075.1	Scaffold	6.99271	66		NFGG01	106	6506	2017-05-15T00:00:00Z	ftp://ftp.ncbi.nlm.nih.gov/genomes/all/GCA/002/136/075/GCA_002136075.1_ASM213607v1	ftp://ftp.ncbi.nlm.nih.gov/genomes/all/GCF/002/136/075/GCF_002136075.1_ASM213607v1	175	collection date="2013/2014"	/geographic location="Italy: Udine"
Pseudomonas aeruginosa	Bacteria;Proteobacteria;Gammaproteobacteria	GCA_018342015.1	PA13-04	SAMN17674236	PRJNA697852	GCA_018342015.1	GCF_018342015.1	Contig	6.92403	66.1		JAFBXZ01	94	6419	2021-05-11T00:00:00Z	ftp://ftp.ncbi.nlm.nih.gov/genomes/all/GCA/018/342/015/GCA_018342015.1_ASM1834201v1	ftp://ftp.ncbi.nlm.nih.gov/genomes/all/GCF/018/342/015/GCF_018342015.1_ASM1834201v1	175	collection date="2013-05-10"	/geographic location="Spain"
Pseudomonas aeruginosa PA21_ST175	Bacteria;Proteobacteria;Gammaproteobacteria	GCA_000342145.1	PA21_ST175	SAMN01911283	PRJNA186902	GCA_000342145.1	GCF_000342145.1	Contig	6.88849	66.1		AOIH01	90	6356	2013-02-27T00:00:00Z	ftp://ftp.ncbi.nlm.nih.gov/genomes/all/GCA/000/342/145/GCA_000342145.1_PA_21_ST175v1	ftp://ftp.ncbi.nlm.nih.gov/genomes/all/GCF/000/342/145/GCF_000342145.1_PA_21_ST175v1	175	collection date="unknown"	0
Pseudomonas aeruginosa	Bacteria;Proteobacteria;Gammaproteobacteria	GCA_018341995.1	PA13-07	SAMN17674237	PRJNA697852	GCA_018341995.1	GCF_018341995.1	Contig	6.95005	66.1		JAFBYA01	104	6448	2021-05-11T00:00:00Z	ftp://ftp.ncbi.nlm.nih.gov/genomes/all/GCA/018/341/995/GCA_018341995.1_ASM1834199v1	ftp://ftp.ncbi.nlm.nih.gov/genomes/all/GCF/018/341/995/GCF_018341995.1_ASM1834199v1	175	collection date="2013-05-23"	/geographic location="Spain"
Pseudomonas aeruginosa	Bacteria;Proteobacteria;Gammaproteobacteria	GCA_018341725.1	PA14-14	SAMN17674251	PRJNA697852	GCA_018341725.1	GCF_018341725.1	Contig	6.92121	66.1		JAFBYO01	94	6411	2021-05-11T00:00:00Z	ftp://ftp.ncbi.nlm.nih.gov/genomes/all/GCA/018/341/725/GCA_018341725.1_ASM1834172v1	ftp://ftp.ncbi.nlm.nih.gov/genomes/all/GCF/018/341/725/GCF_018341725.1_ASM1834172v1	175	collection date="2014-11-18"	/geographic location="Spain"
Pseudomonas aeruginosa	Bacteria;Proteobacteria;Gammaproteobacteria	GCA_018341555.1	PA15-12	SAMN17674260	PRJNA697852	GCA_018341555.1	GCF_018341555.1	Contig	6.93044	66.1		JAFBYX01	106	6413	2021-05-11T00:00:00Z	ftp://ftp.ncbi.nlm.nih.gov/genomes/all/GCA/018/341/555/GCA_018341555.1_ASM1834155v1	ftp://ftp.ncbi.nlm.nih.gov/genomes/all/GCF/018/341/555/GCF_018341555.1_ASM1834155v1	175	collection date="2015-10-14"	/geographic location="Spain"
Pseudomonas aeruginosa	Bacteria;Proteobacteria;Gammaproteobacteria	GCA_021061485.1	6650_S29	SAMN20752053	PRJNA754264	GCA_021061485.1	GCF_021061485.1	Contig	7.02065	66		JAIHAC01	169	6554	2021-12-06T00:00:00Z	ftp://ftp.ncbi.nlm.nih.gov/genomes/all/GCA/021/061/485/GCA_021061485.1_ASM2106148v1	ftp://ftp.ncbi.nlm.nih.gov/genomes/all/GCF/021/061/485/GCF_021061485.1_ASM2106148v1	175	collection date="2019-01-01"	/geographic location="Spain"
Pseudomonas aeruginosa	Bacteria;Proteobacteria;Gammaproteobacteria	GCA_018341935.1	PA13-11	SAMN17674240	PRJNA697852	GCA_018341935.1	GCF_018341935.1	Contig	6.92705	66.1		JAFBYD01	87	6409	2021-05-11T00:00:00Z	ftp://ftp.ncbi.nlm.nih.gov/genomes/all/GCA/018/341/935/GCA_018341935.1_ASM1834193v1	ftp://ftp.ncbi.nlm.nih.gov/genomes/all/GCF/018/341/935/GCF_018341935.1_ASM1834193v1	175	collection date="2013-07-01"	/geographic location="Spain"
Pseudomonas aeruginosa	Bacteria;Proteobacteria;Gammaproteobacteria	GCA_018341365.1	PA16-01	SAMN17674270	PRJNA697852	GCA_018341365.1	GCF_018341365.1	Contig	7.07749	65.9		JAFBZH01	87	6569	2021-05-11T00:00:00Z	ftp://ftp.ncbi.nlm.nih.gov/genomes/all/GCA/018/341/365/GCA_018341365.1_ASM1834136v1	ftp://ftp.ncbi.nlm.nih.gov/genomes/all/GCF/018/341/365/GCF_018341365.1_ASM1834136v1	175	collection date="2016-10-25"	/geographic location="Spain"
Pseudomonas aeruginosa	Bacteria;Proteobacteria;Gammaproteobacteria	GCA_018341775.1	PA14-11	SAMN17674249	PRJNA697852	GCA_018341775.1	GCF_018341775.1	Contig	7.09878	65.9		JAFBYM01	127	6608	2021-05-11T00:00:00Z	ftp://ftp.ncbi.nlm.nih.gov/genomes/all/GCA/018/341/775/GCA_018341775.1_ASM1834177v1	ftp://ftp.ncbi.nlm.nih.gov/genomes/all/GCF/018/341/775/GCF_018341775.1_ASM1834177v1	175	collection date="2014-08-14"	/geographic location="Spain"
Pseudomonas aeruginosa	Bacteria;Proteobacteria;Gammaproteobacteria	GCA_018341535.1	PA15-14	SAMN17674262	PRJNA697852	GCA_018341535.1	GCF_018341535.1	Contig	7.07505	65.9		JAFBYZ01	98	6583	2021-05-11T00:00:00Z	ftp://ftp.ncbi.nlm.nih.gov/genomes/all/GCA/018/341/535/GCA_018341535.1_ASM1834153v1	ftp://ftp.ncbi.nlm.nih.gov/genomes/all/GCF/018/341/535/GCF_018341535.1_ASM1834153v1	175	collection date="2015-10-26"	/geographic location="Spain"
Pseudomonas aeruginosa	Bacteria;Proteobacteria;Gammaproteobacteria	GCA_018340815.1	PA13-08	SAMN17674238	PRJNA697852	GCA_018340815.1	GCF_018340815.1	Contig	6.96973	66		JAFBYB01	87	6461	2021-05-11T00:00:00Z	ftp://ftp.ncbi.nlm.nih.gov/genomes/all/GCA/018/340/815/GCA_018340815.1_ASM1834081v1	ftp://ftp.ncbi.nlm.nih.gov/genomes/all/GCF/018/340/815/GCF_018340815.1_ASM1834081v1	175	collection date="2013-06-06"	/geographic location="Spain"
Pseudomonas aeruginosa	Bacteria;Proteobacteria;Gammaproteobacteria	GCA_018341195.1	PA16-40	SAMN17674277	PRJNA697852	GCA_018341195.1	GCF_018341195.1	Contig	7.10105	65.9		JAFBZO01	138	6614	2021-05-11T00:00:00Z	ftp://ftp.ncbi.nlm.nih.gov/genomes/all/GCA/018/341/195/GCA_018341195.1_ASM1834119v1	ftp://ftp.ncbi.nlm.nih.gov/genomes/all/GCF/018/341/195/GCF_018341195.1_ASM1834119v1	175	collection date="2016-02-25"	/geographic location="Spain"
Pseudomonas aeruginosa	Bacteria;Proteobacteria;Gammaproteobacteria	GCA_000789545.1	AZPAE14918	SAMN03105616	PRJNA264310	GCA_000789545.1	GCF_000789545.1	Scaffold	6.31832	66.5		JTRX01	76	5767	2014-12-04T00:00:00Z	ftp://ftp.ncbi.nlm.nih.gov/genomes/all/GCA/000/789/545/GCA_000789545.1_AZPAE14918	ftp://ftp.ncbi.nlm.nih.gov/genomes/all/GCF/000/789/545/GCF_000789545.1_AZPAE14918	2718	collection date="2008"	/geographic location="Spain: Bilbao"
Pseudomonas aeruginosa	Bacteria;Proteobacteria;Gammaproteobacteria	GCA_001453315.1	WH-SGI-V-07623	SAMN04128633	PRJNA297679	GCA_001453315.1	GCF_001453315.1	Contig	6.42263	66.4		LLQU01	64	5843	2015-11-30T00:00:00Z	ftp://ftp.ncbi.nlm.nih.gov/genomes/all/GCA/001/453/315/GCA_001453315.1_WH-SGI-V-07623	ftp://ftp.ncbi.nlm.nih.gov/genomes/all/GCF/001/453/315/GCF_001453315.1_WH-SGI-V-07623	2056	collection date="2005"	/geographic location="USA"
Pseudomonas aeruginosa	Bacteria;Proteobacteria;Gammaproteobacteria	GCA_013913375.1	PAL1.8	SAMN15595425	PRJNA647613	GCA_013913375.1	GCF_013913375.1	Contig	6.36196	66.5		JACEQO01	38	5783	2020-07-29T00:00:00Z	ftp://ftp.ncbi.nlm.nih.gov/genomes/all/GCA/013/913/375/GCA_013913375.1_ASM1391337v1	ftp://ftp.ncbi.nlm.nih.gov/genomes/all/GCF/013/913/375/GCF_013913375.1_ASM1391337v1	2053	collection date="2004-01-28"	/geographic location="France: Lille"
Pseudomonas aeruginosa	Bacteria;Proteobacteria;Gammaproteobacteria	GCA_000790965.1	AZPAE14895	SAMN03105594	PRJNA264310	GCA_000790965.1	GCF_000790965.1	Scaffold	6.33082	66.5		JTST01	70	5803	2014-12-04T00:00:00Z	ftp://ftp.ncbi.nlm.nih.gov/genomes/all/GCA/000/790/965/GCA_000790965.1_AZPAE14895	ftp://ftp.ncbi.nlm.nih.gov/genomes/all/GCF/000/790/965/GCF_000790965.1_AZPAE14895	968	collection date="2008"	/geographic location="Germany: Heidelberg"
Pseudomonas aeruginosa	Bacteria;Proteobacteria;Gammaproteobacteria	GCA_003977895.1	MRSN401528	SAMN09788342	PRJNA446057	GCA_003977895.1	GCF_003977895.1	Contig	6.48637	66.1		RXTY01	98	6066	2018-12-24T00:00:00Z	ftp://ftp.ncbi.nlm.nih.gov/genomes/all/GCA/003/977/895/GCA_003977895.1_ASM397789v1	ftp://ftp.ncbi.nlm.nih.gov/genomes/all/GCF/003/977/895/GCF_003977895.1_ASM397789v1	3042	collection date="2016"	/geographic location="USA"
Pseudomonas aeruginosa	Bacteria;Proteobacteria;Gammaproteobacteria	GCA_018340955.1	PA17-23	SAMN17674286	PRJNA697852	GCA_018340955.1	GCF_018340955.1	Contig	6.93172	66		JAFBZX01	65	6398	2021-05-11T00:00:00Z	ftp://ftp.ncbi.nlm.nih.gov/genomes/all/GCA/018/340/955/GCA_018340955.1_ASM1834095v1	ftp://ftp.ncbi.nlm.nih.gov/genomes/all/GCF/018/340/955/GCF_018340955.1_ASM1834095v1	1285	collection date="2017-04-02"	/geographic location="Spain"
Pseudomonas aeruginosa	Bacteria;Proteobacteria;Gammaproteobacteria	GCA_018026735.1	Patient_19_PostExposure2	SAMN18335896	PRJNA715186	GCA_018026735.1	GCF_018026735.1	Contig	6.19547	66.5		JAGEYB01	57	5624	2021-04-16T00:00:00Z	ftp://ftp.ncbi.nlm.nih.gov/genomes/all/GCA/018/026/735/GCA_018026735.1_ASM1802673v1	ftp://ftp.ncbi.nlm.nih.gov/genomes/all/GCF/018/026/735/GCF_018026735.1_ASM1802673v1	796	collection date="not applicable"	/geographic location="USA: Pittsburgh"
Pseudomonas aeruginosa	Bacteria;Proteobacteria;Gammaproteobacteria	GCA_002242885.1	BK4	SAMN03776115	PRJNA287086	GCA_002242885.1	GCF_002242885.1	Scaffold	6.40934	66.4		LFDF01	68	5880	2017-08-07T00:00:00Z	ftp://ftp.ncbi.nlm.nih.gov/genomes/all/GCA/002/242/885/GCA_002242885.1_ASM224288v1	ftp://ftp.ncbi.nlm.nih.gov/genomes/all/GCF/002/242/885/GCF_002242885.1_ASM224288v1	527	collection date="2013"	/geographic location="India: Madurai"
Pseudomonas aeruginosa	Bacteria;Proteobacteria;Gammaproteobacteria	GCA_013328455.1	ROUE12	SAMN15091507	PRJNA636980	GCA_013328455.1	GCF_013328455.1	Scaffold	6.26065	66.5		JABUGG01	55	5691	2020-06-10T00:00:00Z	ftp://ftp.ncbi.nlm.nih.gov/genomes/all/GCA/013/328/455/GCA_013328455.1_ASM1332845v1	ftp://ftp.ncbi.nlm.nih.gov/genomes/all/GCF/013/328/455/GCF_013328455.1_ASM1332845v1	564	collection date="2015-10-17"	/geographic location="France"
Pseudomonas aeruginosa	Bacteria;Proteobacteria;Gammaproteobacteria	GCA_022341145.1	P5-S2	SAMN19112922	PRJNA729183	GCA_022341145.1	GCF_022341145.1	Contig	6.62868	66.3		JAIWRJ01	155	6091	2022-02-17T00:00:00Z	ftp://ftp.ncbi.nlm.nih.gov/genomes/all/GCA/022/341/145/GCA_022341145.1_ASM2234114v1	ftp://ftp.ncbi.nlm.nih.gov/genomes/all/GCF/022/341/145/GCF_022341145.1_ASM2234114v1	270	collection date="2017-09-08"	/geographic location="China:Beijing"
Pseudomonas aeruginosa	Bacteria;Proteobacteria;Gammaproteobacteria	GCA_022342485.1	P5-S1	SAMN19112921	PRJNA729183	GCA_022342485.1	GCF_022342485.1	Contig	6.62837	66.3		JAIWRN01	154	6089	2022-02-17T00:00:00Z	ftp://ftp.ncbi.nlm.nih.gov/genomes/all/GCA/022/342/485/GCA_022342485.1_ASM2234248v1	ftp://ftp.ncbi.nlm.nih.gov/genomes/all/GCF/022/342/485/GCF_022342485.1_ASM2234248v1	270	collection date="2017-08-22"	/geographic location="China:Beijing"
Pseudomonas aeruginosa	Bacteria;Proteobacteria;Gammaproteobacteria	GCA_020640275.1	M0050	SAMN22048362	PRJNA768616	GCA_020640275.1	GCF_020640275.1	Contig	6.47692	66.3		JAJDRY01	90	5941	2021-10-26T00:00:00Z	ftp://ftp.ncbi.nlm.nih.gov/genomes/all/GCA/020/640/275/GCA_020640275.1_ASM2064027v1	ftp://ftp.ncbi.nlm.nih.gov/genomes/all/GCF/020/640/275/GCF_020640275.1_ASM2064027v1	-	collection date="2017-11"	/geographic location="unknown"
Pseudomonas aeruginosa	Bacteria;Proteobacteria;Gammaproteobacteria	GCA_004370525.1	9092533235	SAMN10478364	PRJNA325248	GCA_004370525.1	GCF_004370525.1	Contig	6.88105	65.9		RWMT01	31	6277	2019-03-25T00:00:00Z	ftp://ftp.ncbi.nlm.nih.gov/genomes/all/GCA/004/370/525/GCA_004370525.1_ASM437052v1	ftp://ftp.ncbi.nlm.nih.gov/genomes/all/GCF/004/370/525/GCF_004370525.1_ASM437052v1	244	collection date="2009-10-02"	/geographic location="Canada: Rouyn-Noranda"
Pseudomonas aeruginosa	Bacteria;Proteobacteria;Gammaproteobacteria	GCA_001374295.1	15.211Ba	SAMEA3296140	PRJEB8749	GCA_001374295.1	GCF_001374295.1	Contig	6.62497	66.2		CUYB01	125	6135	2015-04-02T00:00:00Z	ftp://ftp.ncbi.nlm.nih.gov/genomes/all/GCA/001/374/295/GCA_001374295.1_291_15_211Ba_contigs_500	ftp://ftp.ncbi.nlm.nih.gov/genomes/all/GCF/001/374/295/GCF_001374295.1_291_15_211Ba_contigs_500	244	collection date="1900/1950"	0
Pseudomonas aeruginosa	Bacteria;Proteobacteria;Gammaproteobacteria	GCA_003611335.1	Pa792	SAMN07514155	PRJNA398604	GCA_003611335.1	GCF_003611335.1	Scaffold	6.80294	66		NRCD01	128	6238	2018-10-03T00:00:00Z	ftp://ftp.ncbi.nlm.nih.gov/genomes/all/GCA/003/611/335/GCA_003611335.1_ASM361133v1	ftp://ftp.ncbi.nlm.nih.gov/genomes/all/GCF/003/611/335/GCF_003611335.1_ASM361133v1	244	collection date="2015-04-24"	/geographic location="Cote d'Ivoire: Abidjan"
Pseudomonas aeruginosa	Bacteria;Proteobacteria;Gammaproteobacteria	GCA_004053975.1	Pae12	SAMN10732499	PRJNA514718	GCA_004053975.1	GCF_004053975.1	Contig	6.97564	65.9		SBJQ01	199	6496	2019-01-19T00:00:00Z	ftp://ftp.ncbi.nlm.nih.gov/genomes/all/GCA/004/053/975/GCA_004053975.1_ASM405397v1	ftp://ftp.ncbi.nlm.nih.gov/genomes/all/GCF/004/053/975/GCF_004053975.1_ASM405397v1	244	collection date="2015"	/geographic location="Brazil: Recife"
Pseudomonas aeruginosa	Bacteria;Proteobacteria;Gammaproteobacteria	GCA_000795565.1	AZPAE13864	SAMN03105423	PRJNA264310	GCA_000795565.1	GCF_000795565.1	Scaffold	6.90944	66		JTZI01	157	6463	2014-12-04T00:00:00Z	ftp://ftp.ncbi.nlm.nih.gov/genomes/all/GCA/000/795/565/GCA_000795565.1_AZPAE13864	ftp://ftp.ncbi.nlm.nih.gov/genomes/all/GCF/000/795/565/GCF_000795565.1_AZPAE13864	244	collection date="2010"	/geographic location="India"
Pseudomonas aeruginosa	Bacteria;Proteobacteria;Gammaproteobacteria	GCA_004053935.1	Pae74	SAMN10732508	PRJNA514718	GCA_004053935.1	GCF_004053935.1	Contig	6.61005	66.1		SBJZ01	98	6077	2019-01-19T00:00:00Z	ftp://ftp.ncbi.nlm.nih.gov/genomes/all/GCA/004/053/935/GCA_004053935.1_ASM405393v1	ftp://ftp.ncbi.nlm.nih.gov/genomes/all/GCF/004/053/935/GCF_004053935.1_ASM405393v1	-	collection date="2016"	/geographic location="Brazil: Recife"
Pseudomonas aeruginosa	Bacteria;Proteobacteria;Gammaproteobacteria	GCA_900406885.1	KCRI-309A	SAMEA4646269	PRJEB26613	GCA_900406885.1	GCF_900406885.1	Contig	6.57647	66.2		OVCS01	152	5991	2018-05-09T00:00:00Z	ftp://ftp.ncbi.nlm.nih.gov/genomes/all/GCA/900/406/885/GCA_900406885.1_De_novo_assembly_of_KCRI_isolate_RDK02_309A	ftp://ftp.ncbi.nlm.nih.gov/genomes/all/GCF/900/406/885/GCF_900406885.1_De_novo_assembly_of_KCRI_isolate_RDK02_309A	244	collection date="2014-09-16"	/geographic location (region and locality)="Moshi, Kilimanjaro"
Pseudomonas aeruginosa	Bacteria;Proteobacteria;Gammaproteobacteria	GCA_018026895.1	Patient_16_Baseline	SAMN18335890	PRJNA715186	GCA_018026895.1	GCF_018026895.1	Contig	6.56841	66.3		JAGEYH01	121	6024	2021-04-16T00:00:00Z	ftp://ftp.ncbi.nlm.nih.gov/genomes/all/GCA/018/026/895/GCA_018026895.1_ASM1802689v1	ftp://ftp.ncbi.nlm.nih.gov/genomes/all/GCF/018/026/895/GCF_018026895.1_ASM1802689v1	2167	collection date="not applicable"	/geographic location="USA: Pittsburgh"
Pseudomonas aeruginosa	Bacteria;Proteobacteria;Gammaproteobacteria	GCA_019800025.1	RJ19-28	SAMN14889920	PRJNA631492	GCA_019800025.1	GCF_019800025.1	Contig	7.17942	65.5		JABMED01	82	6777	2021-08-30T00:00:00Z	ftp://ftp.ncbi.nlm.nih.gov/genomes/all/GCA/019/800/025/GCA_019800025.1_ASM1980002v1	ftp://ftp.ncbi.nlm.nih.gov/genomes/all/GCF/019/800/025/GCF_019800025.1_ASM1980002v1	708	collection date="2019-01-09"	/geographic location="China: Shanghai"
Pseudomonas aeruginosa	Bacteria;Proteobacteria;Gammaproteobacteria	GCA_902633015.1	209	SAMEA6109557	PRJEB35006	GCA_902633015.1	GCF_902633015.1	Contig	6.43514	66.3		CACPER01	122	5833	2020-02-28T00:00:00Z	ftp://ftp.ncbi.nlm.nih.gov/genomes/all/GCA/902/633/015/GCA_902633015.1_BS3343	ftp://ftp.ncbi.nlm.nih.gov/genomes/all/GCF/902/633/015/GCF_902633015.1_BS3343	2634	collection date="2015-08-03"	/geographic location="Indonesia"
Pseudomonas aeruginosa	Bacteria;Proteobacteria;Gammaproteobacteria	GCA_002332095.1	env105	SAMN07504796	PRJNA393338	GCA_002332095.1	GCF_002332095.1	Contig	6.43699	66.5		NRGK01	85	5862	2017-09-21T00:00:00Z	ftp://ftp.ncbi.nlm.nih.gov/genomes/all/GCA/002/332/095/GCA_002332095.1_ASM233209v1	ftp://ftp.ncbi.nlm.nih.gov/genomes/all/GCF/002/332/095/GCF_002332095.1_ASM233209v1	1527	collection date="2016-07-31"	/geographic location="USA: St. Charles, Illinois"
Pseudomonas aeruginosa	Bacteria;Proteobacteria;Gammaproteobacteria	GCA_002216335.1	Pae111	SAMN07286076	PRJNA392234	GCA_002216335.1	GCF_002216335.1	Contig	6.38572	66.5		NKXZ01	71	5814	2017-07-10T00:00:00Z	ftp://ftp.ncbi.nlm.nih.gov/genomes/all/GCA/002/216/335/GCA_002216335.1_ASM221633v1	ftp://ftp.ncbi.nlm.nih.gov/genomes/all/GCF/002/216/335/GCF_002216335.1_ASM221633v1	1605	collection date="2010-04-08"	/geographic location="USA: Maysville, KY"
Pseudomonas aeruginosa	Bacteria;Proteobacteria;Gammaproteobacteria	GCA_900145255.1	183	SAMEA2357370	PRJEB5438	GCA_900145255.1	GCF_900145255.1	Contig	6.42957	66.3		FRLB01	107	5903	2016-12-09T00:00:00Z	ftp://ftp.ncbi.nlm.nih.gov/genomes/all/GCA/900/145/255/GCA_900145255.1_183	ftp://ftp.ncbi.nlm.nih.gov/genomes/all/GCF/900/145/255/GCF_900145255.1_183	2661	collection date="1900/1950"	0
Pseudomonas aeruginosa	Bacteria;Proteobacteria;Gammaproteobacteria	GCA_900145185.1	176	SAMEA2357361	PRJEB5438	GCA_900145185.1	GCF_900145185.1	Contig	6.46929	66.3		FRKU01	95	5949	2016-12-09T00:00:00Z	ftp://ftp.ncbi.nlm.nih.gov/genomes/all/GCA/900/145/185/GCA_900145185.1_176	ftp://ftp.ncbi.nlm.nih.gov/genomes/all/GCF/900/145/185/GCF_900145185.1_176	2661	collection date="1900/1950"	0
Pseudomonas aeruginosa	Bacteria;Proteobacteria;Gammaproteobacteria	GCA_003631205.1	ENV-682	SAMN09478053	PRJNA244279	GCA_003631205.1	GCF_003631205.1	Contig	6.65065	66.1		RABM01	101	6127	2018-10-11T00:00:00Z	ftp://ftp.ncbi.nlm.nih.gov/genomes/all/GCA/003/631/205/GCA_003631205.1_ASM363120v1	ftp://ftp.ncbi.nlm.nih.gov/genomes/all/GCF/003/631/205/GCF_003631205.1_ASM363120v1	234	collection date="2014"	/geographic location="Estonia"
Pseudomonas aeruginosa	Bacteria;Proteobacteria;Gammaproteobacteria	GCA_903684655.1	BB1458	SAMEA6863328	PRJEB38442	GCA_903684655.1	GCF_903684655.1	Contig	6.94086	65.8		CAHPSG01	235	6435	2022-02-17T00:00:00Z	ftp://ftp.ncbi.nlm.nih.gov/genomes/all/GCA/903/684/655/GCA_903684655.1_assembly_BB1458	ftp://ftp.ncbi.nlm.nih.gov/genomes/all/GCF/903/684/655/GCF_903684655.1_assembly_BB1458	234	collection date="2017-09-08"	/geographic location (region and locality)="Tamale"
Pseudomonas aeruginosa	Bacteria;Proteobacteria;Gammaproteobacteria	GCA_003698705.1	3C52(K)	SAMN05226608	PRJNA325248	GCA_003698705.1	GCF_003698705.1	Contig	6.50119	66.2		MCMV01	37	5808	2018-10-30T00:00:00Z	ftp://ftp.ncbi.nlm.nih.gov/genomes/all/GCA/003/698/705/GCA_003698705.1_ASM369870v1	ftp://ftp.ncbi.nlm.nih.gov/genomes/all/GCF/003/698/705/GCF_003698705.1_ASM369870v1	234	collection date="missing"	/geographic location="United Kingdom"
Pseudomonas aeruginosa	Bacteria;Proteobacteria;Gammaproteobacteria	GCA_003698035.1	3C52	SAMN05226630	PRJNA325248	GCA_003698035.1	GCF_003698035.1	Contig	6.85233	66		MCLZ01	63	6294	2018-10-30T00:00:00Z	ftp://ftp.ncbi.nlm.nih.gov/genomes/all/GCA/003/698/035/GCA_003698035.1_ASM369803v1	ftp://ftp.ncbi.nlm.nih.gov/genomes/all/GCF/003/698/035/GCF_003698035.1_ASM369803v1	234	collection date="missing"	/geographic location="Germany"
Pseudomonas aeruginosa	Bacteria;Proteobacteria;Gammaproteobacteria	GCA_001374195.1	2.5% 6	SAMEA3296135	PRJEB8749	GCA_001374195.1	GCF_001374195.1	Contig	6.48101	66.3		CUYA01	65	5857	2015-04-02T00:00:00Z	ftp://ftp.ncbi.nlm.nih.gov/genomes/all/GCA/001/374/195/GCA_001374195.1_286_2_5Pc_6_contigs_500	ftp://ftp.ncbi.nlm.nih.gov/genomes/all/GCF/001/374/195/GCF_001374195.1_286_2_5Pc_6_contigs_500	2733	collection date="1900/1950"	0
Pseudomonas aeruginosa	Bacteria;Proteobacteria;Gammaproteobacteria	GCA_003968375.1	MRSN315	SAMN09788352	PRJNA446057	GCA_003968375.1	GCF_003968375.1	Contig	6.69692	66.2		RXUI01	58	6221	2018-12-24T00:00:00Z	ftp://ftp.ncbi.nlm.nih.gov/genomes/all/GCA/003/968/375/GCA_003968375.1_ASM396837v1	ftp://ftp.ncbi.nlm.nih.gov/genomes/all/GCF/003/968/375/GCF_003968375.1_ASM396837v1	108	collection date="2010"	/geographic location="USA"
Pseudomonas aeruginosa	Bacteria;Proteobacteria;Gammaproteobacteria	GCA_003631895.1	HUM-277	SAMN09478013	PRJNA244279	GCA_003631895.1	GCF_003631895.1	Contig	6.57548	66.4		QZZY01	109	6030	2018-10-11T00:00:00Z	ftp://ftp.ncbi.nlm.nih.gov/genomes/all/GCA/003/631/895/GCA_003631895.1_ASM363189v1	ftp://ftp.ncbi.nlm.nih.gov/genomes/all/GCF/003/631/895/GCF_003631895.1_ASM363189v1	108	collection date="2012"	/geographic location="Estonia"
Pseudomonas aeruginosa	Bacteria;Proteobacteria;Gammaproteobacteria	GCA_003631775.1	HUM-338	SAMN09478021	PRJNA244279	GCA_003631775.1	GCF_003631775.1	Contig	6.57309	66.4		RAAG01	131	6033	2018-10-11T00:00:00Z	ftp://ftp.ncbi.nlm.nih.gov/genomes/all/GCA/003/631/775/GCA_003631775.1_ASM363177v1	ftp://ftp.ncbi.nlm.nih.gov/genomes/all/GCF/003/631/775/GCF_003631775.1_ASM363177v1	108	collection date="2013"	/geographic location="Estonia"
Pseudomonas aeruginosa	Bacteria;Proteobacteria;Gammaproteobacteria	GCA_018341695.1	PA14-30	SAMN17674253	PRJNA697852	GCA_018341695.1	GCF_018341695.1	Contig	6.61593	66.3		JAFBYQ01	46	6072	2021-05-11T00:00:00Z	ftp://ftp.ncbi.nlm.nih.gov/genomes/all/GCA/018/341/695/GCA_018341695.1_ASM1834169v1	ftp://ftp.ncbi.nlm.nih.gov/genomes/all/GCF/018/341/695/GCF_018341695.1_ASM1834169v1	605	collection date="2014-09-10"	/geographic location="Spain"
Pseudomonas aeruginosa	Bacteria;Proteobacteria;Gammaproteobacteria	GCA_003833715.1	PA-W16	SAMN07424224	PRJNA325248	GCA_003833715.1	GCF_003833715.1	Contig	6.5089	66.4		NSNN01	27	5953	2018-11-26T00:00:00Z	ftp://ftp.ncbi.nlm.nih.gov/genomes/all/GCA/003/833/715/GCA_003833715.1_ASM383371v1	ftp://ftp.ncbi.nlm.nih.gov/genomes/all/GCF/003/833/715/GCF_003833715.1_ASM383371v1	909	collection date="missing"	/geographic location="United Kingdom: Nottingham"
Pseudomonas aeruginosa	Bacteria;Proteobacteria;Gammaproteobacteria	GCA_021556505.1	HARRAN_VET_OK28	SAMN25050674	PRJNA798228	GCA_021556505.1	GCF_021556505.1	Scaffold	6.77069	66		JAKGDP01	121	6368	2022-01-23T00:00:00Z	ftp://ftp.ncbi.nlm.nih.gov/genomes/all/GCA/021/556/505/GCA_021556505.1_ASM2155650v1	ftp://ftp.ncbi.nlm.nih.gov/genomes/all/GCF/021/556/505/GCF_021556505.1_ASM2155650v1	591	collection date="2020-06-02"	/geographic location="Turkey:Sanliurfa"
Pseudomonas aeruginosa	Bacteria;Proteobacteria;Gammaproteobacteria	GCA_000791325.1	AZPAE14928	SAMN03105626	PRJNA264310	GCA_000791325.1	GCF_000791325.1	Scaffold	6.25788	66.6		JTRN01	48	5715	2014-12-04T00:00:00Z	ftp://ftp.ncbi.nlm.nih.gov/genomes/all/GCA/000/791/325/GCA_000791325.1_AZPAE14928	ftp://ftp.ncbi.nlm.nih.gov/genomes/all/GCF/000/791/325/GCF_000791325.1_AZPAE14928	1605	collection date="2008"	/geographic location="Brazil: Sao Paulo"
Pseudomonas aeruginosa	Bacteria;Proteobacteria;Gammaproteobacteria	GCA_000791885.1	AZPAE14967	SAMN03105664	PRJNA264310	GCA_000791885.1	GCF_000791885.1	Scaffold	6.56769	66.2		JTQB01	140	6040	2014-12-04T00:00:00Z	ftp://ftp.ncbi.nlm.nih.gov/genomes/all/GCA/000/791/885/GCA_000791885.1_AZPAE14967	ftp://ftp.ncbi.nlm.nih.gov/genomes/all/GCF/000/791/885/GCF_000791885.1_AZPAE14967	2721	collection date="2009"	/geographic location="Croatia: Split"
Pseudomonas aeruginosa	Bacteria;Proteobacteria;Gammaproteobacteria	GCA_021060575.1	2272_S5	SAMN20752081	PRJNA754264	GCA_021060575.1	GCF_021060575.1	Contig	6.39328	66.5		JAIGZA01	72	5825	2021-12-06T00:00:00Z	ftp://ftp.ncbi.nlm.nih.gov/genomes/all/GCA/021/060/575/GCA_021060575.1_ASM2106057v1	ftp://ftp.ncbi.nlm.nih.gov/genomes/all/GCF/021/060/575/GCF_021060575.1_ASM2106057v1	2124	collection date="2019-01-01"	/geographic location="Spain"
Pseudomonas aeruginosa	Bacteria;Proteobacteria;Gammaproteobacteria	GCA_009925095.1	BCW_7427	SAMN10686910	PRJNA203445	GCA_009925095.1	GCF_009925095.1	Contig	6.36076	66.5		SDXM01	81	5766	2020-01-23T00:00:00Z	ftp://ftp.ncbi.nlm.nih.gov/genomes/all/GCA/009/925/095/GCA_009925095.1_ASM992509v1	ftp://ftp.ncbi.nlm.nih.gov/genomes/all/GCF/009/925/095/GCF_009925095.1_ASM992509v1	205	collection date="2013"	/geographic location="USA:CA"
Pseudomonas aeruginosa	Bacteria;Proteobacteria;Gammaproteobacteria	GCA_003968895.1	MRSN436311	SAMN09788339	PRJNA446057	GCA_003968895.1	GCF_003968895.1	Contig	6.47336	66.4		RXTV01	52	5851	2018-12-24T00:00:00Z	ftp://ftp.ncbi.nlm.nih.gov/genomes/all/GCA/003/968/895/GCA_003968895.1_ASM396889v1	ftp://ftp.ncbi.nlm.nih.gov/genomes/all/GCF/003/968/895/GCF_003968895.1_ASM396889v1	3013	collection date="2016"	/geographic location="USA"
Pseudomonas aeruginosa	Bacteria;Proteobacteria;Gammaproteobacteria	GCA_001452185.1	WH-SGI-V-07637	SAMN04128647	PRJNA297679	GCA_001452185.1	GCF_001452185.1	Scaffold	6.57614	66.3		LLRI01	89	5989	2015-11-30T00:00:00Z	ftp://ftp.ncbi.nlm.nih.gov/genomes/all/GCA/001/452/185/GCA_001452185.1_WH-SGI-V-07637	ftp://ftp.ncbi.nlm.nih.gov/genomes/all/GCF/001/452/185/GCF_001452185.1_WH-SGI-V-07637	2057	collection date="2005"	/geographic location="USA"
Pseudomonas aeruginosa	Bacteria;Proteobacteria;Gammaproteobacteria	GCA_003835335.1	JYH8	SAMN07424200	PRJNA325248	GCA_003835335.1	GCF_003835335.1	Contig	6.47417	66.4		NSOL01	34	5879	2018-11-26T00:00:00Z	ftp://ftp.ncbi.nlm.nih.gov/genomes/all/GCA/003/835/335/GCA_003835335.1_ASM383533v1	ftp://ftp.ncbi.nlm.nih.gov/genomes/all/GCF/003/835/335/GCF_003835335.1_ASM383533v1	238	collection date="missing"	/geographic location="Japan"
Pseudomonas aeruginosa	Bacteria;Proteobacteria;Gammaproteobacteria	GCA_003585235.1	PA_151970	SAMN04452272	PRJNA310413	GCA_003585235.1	GCF_003585235.1	Contig	6.43501	66.4		LSQR01	66	5881	2018-09-20T00:00:00Z	ftp://ftp.ncbi.nlm.nih.gov/genomes/all/GCA/003/585/235/GCA_003585235.1_ASM358523v1	ftp://ftp.ncbi.nlm.nih.gov/genomes/all/GCF/003/585/235/GCF_003585235.1_ASM358523v1	2431	collection date="missing"	/geographic location="Hong Kong"
Pseudomonas aeruginosa	Bacteria;Proteobacteria;Gammaproteobacteria	GCA_000792825.1	AZPAE15008	SAMN03105705	PRJNA264310	GCA_000792825.1	GCF_000792825.1	Scaffold	6.34573	66.2		JTOM01	107	5851	2014-12-04T00:00:00Z	ftp://ftp.ncbi.nlm.nih.gov/genomes/all/GCA/000/792/825/GCA_000792825.1_AZPAE15008	ftp://ftp.ncbi.nlm.nih.gov/genomes/all/GCF/000/792/825/GCF_000792825.1_AZPAE15008	1284	collection date="2010"	/geographic location="Spain: Santander"
Pseudomonas aeruginosa	Bacteria;Proteobacteria;Gammaproteobacteria	GCA_000791485.1	AZPAE14948	SAMN03105646	PRJNA264310	GCA_000791485.1	GCF_000791485.1	Scaffold	6.82876	65.9		JTQT01	147	6254	2014-12-04T00:00:00Z	ftp://ftp.ncbi.nlm.nih.gov/genomes/all/GCA/000/791/485/GCA_000791485.1_AZPAE14948	ftp://ftp.ncbi.nlm.nih.gov/genomes/all/GCF/000/791/485/GCF_000791485.1_AZPAE14948	253	collection date="2009"	/geographic location="Argentina: Victoria"
Pseudomonas aeruginosa	Bacteria;Proteobacteria;Gammaproteobacteria	GCA_004351835.1	5	SAMN10743660	PRJNA514442	GCA_004351835.1	GCF_004351835.1	Scaffold	7.0236	65.8		SDAJ01	299	6476	2019-03-14T00:00:00Z	ftp://ftp.ncbi.nlm.nih.gov/genomes/all/GCA/004/351/835/GCA_004351835.1_ASM435183v1	ftp://ftp.ncbi.nlm.nih.gov/genomes/all/GCF/004/351/835/GCF_004351835.1_ASM435183v1	446	collection date="2013"	/geographic location="Italy: Trento"
Pseudomonas aeruginosa P47	Bacteria;Proteobacteria;Gammaproteobacteria	GCA_002025555.1	P47	SAMN06563817	PRJNA175103	GCA_002025555.1	GCF_002025555.1	Contig	6.23637	66.6		AMVP01	112	5694	2017-03-13T00:00:00Z	ftp://ftp.ncbi.nlm.nih.gov/genomes/all/GCA/002/025/555/GCA_002025555.1_PaerP47_vs2.0	ftp://ftp.ncbi.nlm.nih.gov/genomes/all/GCF/002/025/555/GCF_002025555.1_PaerP47_vs2.0	1146	collection date="2011-02"	/geographic location="Spain:Mallorca, Balearic Islands"
Pseudomonas aeruginosa	Bacteria;Proteobacteria;Gammaproteobacteria	GCA_000791765.1	AZPAE14960	SAMN03105658	PRJNA264310	GCA_000791765.1	GCF_000791765.1	Scaffold	6.37067	66.5		JTQH01	81	5781	2014-12-04T00:00:00Z	ftp://ftp.ncbi.nlm.nih.gov/genomes/all/GCA/000/791/765/GCA_000791765.1_AZPAE14960	ftp://ftp.ncbi.nlm.nih.gov/genomes/all/GCF/000/791/765/GCF_000791765.1_AZPAE14960	2720	collection date="2009"	/geographic location="Spain: Palma de Mallorca"
Pseudomonas aeruginosa	Bacteria;Proteobacteria;Gammaproteobacteria	GCA_019084125.1	NCTR 501	SAMN19514382	PRJNA734589	GCA_019084125.1	GCF_019084125.1	Contig	6.52332	66.1		JAHRDX01	120	5934	2021-06-30T00:00:00Z	ftp://ftp.ncbi.nlm.nih.gov/genomes/all/GCA/019/084/125/GCA_019084125.1_ASM1908412v1	ftp://ftp.ncbi.nlm.nih.gov/genomes/all/GCF/019/084/125/GCF_019084125.1_ASM1908412v1	-	collection date="2016-06-15"	/geographic location="USA"
Pseudomonas aeruginosa	Bacteria;Proteobacteria;Gammaproteobacteria	GCA_000792285.1	AZPAE14982	SAMN03105679	PRJNA264310	GCA_000792285.1	GCF_000792285.1	Scaffold	6.45569	66.4		JTPM01	119	5899	2014-12-04T00:00:00Z	ftp://ftp.ncbi.nlm.nih.gov/genomes/all/GCA/000/792/285/GCA_000792285.1_AZPAE14982	ftp://ftp.ncbi.nlm.nih.gov/genomes/all/GCF/000/792/285/GCF_000792285.1_AZPAE14982	1420	collection date="2010"	/geographic location="Croatia: Split"
Pseudomonas aeruginosa	Bacteria;Proteobacteria;Gammaproteobacteria	GCA_003836455.1	LiA179_2006	SAMN07424074	PRJNA325248	GCA_003836455.1	GCF_003836455.1	Contig	6.31579	66.5		NSTH01	33	5754	2018-11-26T00:00:00Z	ftp://ftp.ncbi.nlm.nih.gov/genomes/all/GCA/003/836/455/GCA_003836455.1_ASM383645v1	ftp://ftp.ncbi.nlm.nih.gov/genomes/all/GCF/003/836/455/GCF_003836455.1_ASM383645v1	1400	collection date="2006"	/geographic location="Portugal: Lisbon"
Pseudomonas aeruginosa	Bacteria;Proteobacteria;Gammaproteobacteria	GCA_002263585.1	Ocean-1187	SAMN07347489	PRJNA394047	GCA_002263585.1	GCF_002263585.1	Scaffold	7.06796	65.9		NMRQ01	90	6568	2017-08-22T00:00:00Z	ftp://ftp.ncbi.nlm.nih.gov/genomes/all/GCA/002/263/585/GCA_002263585.1_ASM226358v1	ftp://ftp.ncbi.nlm.nih.gov/genomes/all/GCF/002/263/585/GCF_002263585.1_ASM226358v1	316	collection date="2003-06-01"	/geographic location="Pacific Ocean"
Pseudomonas aeruginosa	Bacteria;Proteobacteria;Gammaproteobacteria	GCA_013912425.1	PAL1.63	SAMN15595478	PRJNA647613	GCA_013912425.1	GCF_013912425.1	Contig	6.86711	66		JACEOS01	85	6342	2020-07-29T00:00:00Z	ftp://ftp.ncbi.nlm.nih.gov/genomes/all/GCA/013/912/425/GCA_013912425.1_ASM1391242v1	ftp://ftp.ncbi.nlm.nih.gov/genomes/all/GCF/013/912/425/GCF_013912425.1_ASM1391242v1	313	collection date="missing"	/geographic location="France: Lille"
Pseudomonas aeruginosa	Bacteria;Proteobacteria;Gammaproteobacteria	GCA_000790885.1	AZPAE14892	SAMN03105591	PRJNA264310	GCA_000790885.1	GCF_000790885.1	Scaffold	6.60915	66.1		JTSW01	124	6090	2014-12-04T00:00:00Z	ftp://ftp.ncbi.nlm.nih.gov/genomes/all/GCA/000/790/885/GCA_000790885.1_AZPAE14892	ftp://ftp.ncbi.nlm.nih.gov/genomes/all/GCF/000/790/885/GCF_000790885.1_AZPAE14892	313	collection date="2008"	/geographic location="France: Besancon"
Pseudomonas aeruginosa	Bacteria;Proteobacteria;Gammaproteobacteria	GCA_001453835.1	WH-SGI-V-07255	SAMN04128706	PRJNA297679	GCA_001453835.1	GCF_001453835.1	Contig	6.43371	66.1		LLTP01	114	5935	2015-11-30T00:00:00Z	ftp://ftp.ncbi.nlm.nih.gov/genomes/all/GCA/001/453/835/GCA_001453835.1_WH-SGI-V-07255	ftp://ftp.ncbi.nlm.nih.gov/genomes/all/GCF/001/453/835/GCF_001453835.1_WH-SGI-V-07255	313	collection date="1997"	/geographic location="USA:Boston"
Pseudomonas aeruginosa	Bacteria;Proteobacteria;Gammaproteobacteria	GCA_003633285.1	HUM-227	SAMN09477963	PRJNA244279	GCA_003633285.1	GCF_003633285.1	Contig	6.75851	66.1		QZYA01	150	6254	2018-10-11T00:00:00Z	ftp://ftp.ncbi.nlm.nih.gov/genomes/all/GCA/003/633/285/GCA_003633285.1_ASM363328v1	ftp://ftp.ncbi.nlm.nih.gov/genomes/all/GCF/003/633/285/GCF_003633285.1_ASM363328v1	313	collection date="2012"	/geographic location="Estonia"
Pseudomonas aeruginosa	Bacteria;Proteobacteria;Gammaproteobacteria	GCA_003974945.1	JYH25	SAMN10478514	PRJNA325248	GCA_003974945.1	GCF_003974945.1	Contig	6.94925	66.2		RXBP01	74	6471	2018-12-27T00:00:00Z	ftp://ftp.ncbi.nlm.nih.gov/genomes/all/GCA/003/974/945/GCA_003974945.1_ASM397494v1	ftp://ftp.ncbi.nlm.nih.gov/genomes/all/GCF/003/974/945/GCF_003974945.1_ASM397494v1	1503	collection date="missing"	/geographic location="Japan"
Pseudomonas aeruginosa	Bacteria;Proteobacteria;Gammaproteobacteria	GCA_004372045.1	6088	SAMN10478330	PRJNA325248	GCA_004372045.1	GCF_004372045.1	Contig	6.64553	66.2		RWOA01	47	5981	2019-03-25T00:00:00Z	ftp://ftp.ncbi.nlm.nih.gov/genomes/all/GCA/004/372/045/GCA_004372045.1_ASM437204v1	ftp://ftp.ncbi.nlm.nih.gov/genomes/all/GCF/004/372/045/GCF_004372045.1_ASM437204v1	319	collection date="2014-12-09"	/geographic location="Canada: Quebec City"
Pseudomonas aeruginosa	Bacteria;Proteobacteria;Gammaproteobacteria	GCA_003977995.1	MRSN317	SAMN09788351	PRJNA446057	GCA_003977995.1	GCF_003977995.1	Contig	6.34962	66.5		RXUH01	69	5825	2018-12-24T00:00:00Z	ftp://ftp.ncbi.nlm.nih.gov/genomes/all/GCA/003/977/995/GCA_003977995.1_ASM397799v1	ftp://ftp.ncbi.nlm.nih.gov/genomes/all/GCF/003/977/995/GCF_003977995.1_ASM397799v1	137	collection date="2010"	/geographic location="USA"
Pseudomonas aeruginosa	Bacteria;Proteobacteria;Gammaproteobacteria	GCA_000789495.1	AZPAE15035	SAMN03105732	PRJNA264310	GCA_000789495.1	GCF_000789495.1	Scaffold	6.67305	66.1		JTNL01	95	6092	2014-12-04T00:00:00Z	ftp://ftp.ncbi.nlm.nih.gov/genomes/all/GCA/000/789/495/GCA_000789495.1_AZPAE15035	ftp://ftp.ncbi.nlm.nih.gov/genomes/all/GCF/000/789/495/GCF_000789495.1_AZPAE15035	560	collection date="2011"	/geographic location="Spain: Bilbao"
Pseudomonas aeruginosa	Bacteria;Proteobacteria;Gammaproteobacteria	GCA_900146435.1	314	SAMEA2357508	PRJEB5438	GCA_900146435.1	GCF_900146435.1	Contig	6.6685	66.1		FRPP01	83	6151	2016-12-09T00:00:00Z	ftp://ftp.ncbi.nlm.nih.gov/genomes/all/GCA/900/146/435/GCA_900146435.1_314	ftp://ftp.ncbi.nlm.nih.gov/genomes/all/GCF/900/146/435/GCF_900146435.1_314	560	collection date="1900/1950"	0
Pseudomonas aeruginosa	Bacteria;Proteobacteria;Gammaproteobacteria	GCA_900146455.1	316	SAMEA2357510	PRJEB5438	GCA_900146455.1	GCF_900146455.1	Contig	6.67655	66.1		FRPR01	88	6165	2016-12-09T00:00:00Z	ftp://ftp.ncbi.nlm.nih.gov/genomes/all/GCA/900/146/455/GCA_900146455.1_316	ftp://ftp.ncbi.nlm.nih.gov/genomes/all/GCF/900/146/455/GCF_900146455.1_316	560	collection date="1900/1950"	0
Pseudomonas aeruginosa	Bacteria;Proteobacteria;Gammaproteobacteria	GCA_900146465.1	321	SAMEA2357517	PRJEB5438	GCA_900146465.1	GCF_900146465.1	Contig	6.67955	66.1		FRPS01	90	6163	2016-12-09T00:00:00Z	ftp://ftp.ncbi.nlm.nih.gov/genomes/all/GCA/900/146/465/GCA_900146465.1_321	ftp://ftp.ncbi.nlm.nih.gov/genomes/all/GCF/900/146/465/GCF_900146465.1_321	560	collection date="1900/1950"	0
Pseudomonas aeruginosa	Bacteria;Proteobacteria;Gammaproteobacteria	GCA_001450935.1	WH-SGI-V-07241	SAMN04128547	PRJNA297679	GCA_001450935.1	GCF_001450935.1	Contig	6.71935	66.3		LLNM01	77	6152	2015-11-30T00:00:00Z	ftp://ftp.ncbi.nlm.nih.gov/genomes/all/GCA/001/450/935/GCA_001450935.1_WH-SGI-V-07241	ftp://ftp.ncbi.nlm.nih.gov/genomes/all/GCF/001/450/935/GCF_001450935.1_WH-SGI-V-07241	1567	collection date="1995"	/geographic location="USA"
Pseudomonas aeruginosa	Bacteria;Proteobacteria;Gammaproteobacteria	GCA_000791735.1	AZPAE14959	SAMN03105657	PRJNA264310	GCA_000791735.1	GCF_000791735.1	Scaffold	6.74368	66.2		JTQI01	90	6189	2014-12-04T00:00:00Z	ftp://ftp.ncbi.nlm.nih.gov/genomes/all/GCA/000/791/735/GCA_000791735.1_AZPAE14959	ftp://ftp.ncbi.nlm.nih.gov/genomes/all/GCF/000/791/735/GCF_000791735.1_AZPAE14959	773	collection date="2009"	/geographic location="India: Mumbai"
Pseudomonas aeruginosa	Bacteria;Proteobacteria;Gammaproteobacteria	GCA_003836135.1	PMM38	SAMN07424096	PRJNA325248	GCA_003836135.1	GCF_003836135.1	Scaffold	6.66243	66.2		NSSL01	80	6158	2018-11-26T00:00:00Z	ftp://ftp.ncbi.nlm.nih.gov/genomes/all/GCA/003/836/135/GCA_003836135.1_ASM383613v1	ftp://ftp.ncbi.nlm.nih.gov/genomes/all/GCF/003/836/135/GCF_003836135.1_ASM383613v1	773	collection date="2004"	/geographic location="South Korea: Seoul"
Pseudomonas aeruginosa	Bacteria;Proteobacteria;Gammaproteobacteria	GCA_000794195.1	AZPAE14829	SAMN03105530	PRJNA264310	GCA_000794195.1	GCF_000794195.1	Scaffold	6.99554	66.1		JTVF01	115	6477	2014-12-04T00:00:00Z	ftp://ftp.ncbi.nlm.nih.gov/genomes/all/GCA/000/794/195/GCA_000794195.1_AZPAE14829	ftp://ftp.ncbi.nlm.nih.gov/genomes/all/GCF/000/794/195/GCF_000794195.1_AZPAE14829	308	collection date="2005"	/geographic location="USA: Detroit"
Pseudomonas aeruginosa	Bacteria;Proteobacteria;Gammaproteobacteria	GCA_000795485.1	AZPAE13856	SAMN03105420	PRJNA264310	GCA_000795485.1	GCF_000795485.1	Scaffold	7.37366	65.7		JTZL01	168	6975	2014-12-04T00:00:00Z	ftp://ftp.ncbi.nlm.nih.gov/genomes/all/GCA/000/795/485/GCA_000795485.1_AZPAE13856	ftp://ftp.ncbi.nlm.nih.gov/genomes/all/GCF/000/795/485/GCF_000795485.1_AZPAE13856	308	collection date="2010"	/geographic location="India"
Pseudomonas aeruginosa	Bacteria;Proteobacteria;Gammaproteobacteria	GCA_001453615.1	WH-SGI-V-07684	SAMN04128669	PRJNA297679	GCA_001453615.1	GCF_001453615.1	Contig	6.77145	66.1		LLSE01	95	6229	2015-11-30T00:00:00Z	ftp://ftp.ncbi.nlm.nih.gov/genomes/all/GCA/001/453/615/GCA_001453615.1_WH-SGI-V-07684	ftp://ftp.ncbi.nlm.nih.gov/genomes/all/GCF/001/453/615/GCF_001453615.1_WH-SGI-V-07684	308	collection date="2005"	/geographic location="USA"
Pseudomonas aeruginosa	Bacteria;Proteobacteria;Gammaproteobacteria	GCA_002242775.1	BK3	SAMN03775026	PRJNA286991	GCA_002242775.1	GCF_002242775.1	Scaffold	7.1947	66		LFDE01	114	6716	2017-08-07T00:00:00Z	ftp://ftp.ncbi.nlm.nih.gov/genomes/all/GCA/002/242/775/GCA_002242775.1_ASM224277v1	ftp://ftp.ncbi.nlm.nih.gov/genomes/all/GCF/002/242/775/GCF_002242775.1_ASM224277v1	308	collection date="2013"	/geographic location="India: Madurai"
Pseudomonas aeruginosa	Bacteria;Proteobacteria;Gammaproteobacteria	GCA_009727125.1	PA219	SAMN13340393	PRJNA590804	GCA_009727125.1	GCF_009727125.1	Contig	7.45685	65.9		WOAF01	163	6935	2019-12-03T00:00:00Z	ftp://ftp.ncbi.nlm.nih.gov/genomes/all/GCA/009/727/125/GCA_009727125.1_ASM972712v1	ftp://ftp.ncbi.nlm.nih.gov/genomes/all/GCF/009/727/125/GCF_009727125.1_ASM972712v1	308	collection date="2018"	/geographic location="India"
Pseudomonas aeruginosa	Bacteria;Proteobacteria;Gammaproteobacteria	GCA_003324555.1	TUEPA7472	SAMN09389195	PRJNA475453	GCA_003324555.1	GCF_003324555.1	Scaffold	6.80682	66.2		QOLE01	18	6264	2018-07-16T00:00:00Z	ftp://ftp.ncbi.nlm.nih.gov/genomes/all/GCA/003/324/555/GCA_003324555.1_ASM332455v1	ftp://ftp.ncbi.nlm.nih.gov/genomes/all/GCF/003/324/555/GCF_003324555.1_ASM332455v1	308	collection date="2015"	/geographic location="Germany:Tuebingen"
Pseudomonas aeruginosa	Bacteria;Proteobacteria;Gammaproteobacteria	GCA_002136535.1	S57_C01_BS	SAMN06761122	PRJNA383293	GCA_002136535.1	GCF_002136535.1	Scaffold	6.92267	65.9		NFGU01	193	6419	2017-05-15T00:00:00Z	ftp://ftp.ncbi.nlm.nih.gov/genomes/all/GCA/002/136/535/GCA_002136535.1_ASM213653v1	ftp://ftp.ncbi.nlm.nih.gov/genomes/all/GCF/002/136/535/GCF_002136535.1_ASM213653v1	532	collection date="2013/2014"	/geographic location="Italy: Milano"
Pseudomonas aeruginosa	Bacteria;Proteobacteria;Gammaproteobacteria	GCA_003834395.1	JYH18	SAMN07424205	PRJNA325248	GCA_003834395.1	GCF_003834395.1	Contig	6.96317	65.9		NSOG01	57	6395	2018-11-26T00:00:00Z	ftp://ftp.ncbi.nlm.nih.gov/genomes/all/GCA/003/834/395/GCA_003834395.1_ASM383439v1	ftp://ftp.ncbi.nlm.nih.gov/genomes/all/GCF/003/834/395/GCF_003834395.1_ASM383439v1	-	collection date="missing"	/geographic location="Japan"
Pseudomonas aeruginosa	Bacteria;Proteobacteria;Gammaproteobacteria	GCA_020147905.1	CMIP 8.1	SAMN18912870	PRJNA725885	GCA_020147905.1	GCF_020147905.1	Scaffold	6.88679	65.9		JAGXFB01	60	6326	2021-09-24T00:00:00Z	ftp://ftp.ncbi.nlm.nih.gov/genomes/all/GCA/020/147/905/GCA_020147905.1_ASM2014790v1	ftp://ftp.ncbi.nlm.nih.gov/genomes/all/GCF/020/147/905/GCF_020147905.1_ASM2014790v1	532	collection date="1995-07"	/geographic location="Brazil: Rio de Janeiro"
Pseudomonas aeruginosa	Bacteria;Proteobacteria;Gammaproteobacteria	GCA_016055545.1	CCBH27615	SAMN16776102	PRJNA677881	GCA_016055545.1	GCF_016055545.1	Contig	7.08281	65.4		JAECTE01	362	6556	2020-12-15T00:00:00Z	ftp://ftp.ncbi.nlm.nih.gov/genomes/all/GCA/016/055/545/GCA_016055545.1_ASM1605554v1	ftp://ftp.ncbi.nlm.nih.gov/genomes/all/GCF/016/055/545/GCF_016055545.1_ASM1605554v1	-	collection date="2020-01-17"	/geographic location="Brazil"
Pseudomonas aeruginosa	Bacteria;Proteobacteria;Gammaproteobacteria	GCA_004053955.1	Pae29	SAMN10732503	PRJNA514718	GCA_004053955.1	GCF_004053955.1	Contig	6.94721	66		SBJU01	143	6405	2019-01-19T00:00:00Z	ftp://ftp.ncbi.nlm.nih.gov/genomes/all/GCA/004/053/955/GCA_004053955.1_ASM405395v1	ftp://ftp.ncbi.nlm.nih.gov/genomes/all/GCF/004/053/955/GCF_004053955.1_ASM405395v1	357	collection date="2015"	/geographic location="Brazil: Recife"
Pseudomonas aeruginosa	Bacteria;Proteobacteria;Gammaproteobacteria	GCA_004053845.1	Pae42	SAMN10732505	PRJNA514718	GCA_004053845.1	GCF_004053845.1	Contig	7.15197	65.9		SBJW01	132	6695	2019-01-19T00:00:00Z	ftp://ftp.ncbi.nlm.nih.gov/genomes/all/GCA/004/053/845/GCA_004053845.1_ASM405384v1	ftp://ftp.ncbi.nlm.nih.gov/genomes/all/GCF/004/053/845/GCF_004053845.1_ASM405384v1	357	collection date="2016"	/geographic location="Brazil: Recife"
Pseudomonas aeruginosa	Bacteria;Proteobacteria;Gammaproteobacteria	GCA_001449505.1	WH-SGI-V-07167	SAMN04128505	PRJNA297679	GCA_001449505.1	GCF_001449505.1	Scaffold	6.99587	65.9		LLLW01	105	6532	2015-11-30T00:00:00Z	ftp://ftp.ncbi.nlm.nih.gov/genomes/all/GCA/001/449/505/GCA_001449505.1_WH-SGI-V-07167	ftp://ftp.ncbi.nlm.nih.gov/genomes/all/GCF/001/449/505/GCF_001449505.1_WH-SGI-V-07167	357	collection date="1990"	/geographic location="France"
Pseudomonas aeruginosa	Bacteria;Proteobacteria;Gammaproteobacteria	GCA_900406865.1	KCRI-260	SAMEA4646268	PRJEB26613	GCA_900406865.1	GCF_900406865.1	Contig	6.73856	65.9		OVCU01	284	6106	2018-05-09T00:00:00Z	ftp://ftp.ncbi.nlm.nih.gov/genomes/all/GCA/900/406/865/GCA_900406865.1_De_novo_assembly_of_KCRI_isolate_R0004_260	ftp://ftp.ncbi.nlm.nih.gov/genomes/all/GCF/900/406/865/GCF_900406865.1_De_novo_assembly_of_KCRI_isolate_R0004_260	357	collection date="2014-05-06"	/geographic location (region and locality)="Moshi, Kilimanjaro"
Pseudomonas aeruginosa	Bacteria;Proteobacteria;Gammaproteobacteria	GCA_021891495.1	Pae-31092	SAMN25248207	PRJNA800456	GCA_021891495.1	GCF_021891495.1	Contig	6.90099	65.9		JAKKZT01	126	6338	2022-02-02T00:00:00Z	ftp://ftp.ncbi.nlm.nih.gov/genomes/all/GCA/021/891/495/GCA_021891495.1_ASM2189149v1	ftp://ftp.ncbi.nlm.nih.gov/genomes/all/GCF/021/891/495/GCF_021891495.1_ASM2189149v1	357	collection date="2015"	/geographic location="Czech Republic"
Pseudomonas aeruginosa	Bacteria;Proteobacteria;Gammaproteobacteria	GCA_020180645.1	KPA22	SAMN21354780	PRJNA761552	GCA_020180645.1	GCF_020180645.1	Contig	6.66783	65.9		JAIPSA01	105	6024	2021-09-29T00:00:00Z	ftp://ftp.ncbi.nlm.nih.gov/genomes/all/GCA/020/180/645/GCA_020180645.1_ASM2018064v1	ftp://ftp.ncbi.nlm.nih.gov/genomes/all/GCF/020/180/645/GCF_020180645.1_ASM2018064v1	357	collection date="missing"	/geographic location="Kenya: Nairobi"
Pseudomonas aeruginosa	Bacteria;Proteobacteria;Gammaproteobacteria	GCA_021891555.1	Pae-30418	SAMN25248205	PRJNA800456	GCA_021891555.1	GCF_021891555.1	Contig	7.14846	65.6		JAKKZV01	191	6621	2022-02-02T00:00:00Z	ftp://ftp.ncbi.nlm.nih.gov/genomes/all/GCA/021/891/555/GCA_021891555.1_ASM2189155v1	ftp://ftp.ncbi.nlm.nih.gov/genomes/all/GCF/021/891/555/GCF_021891555.1_ASM2189155v1	357	collection date="2015"	/geographic location="Czech Republic"
Pseudomonas aeruginosa	Bacteria;Proteobacteria;Gammaproteobacteria	GCA_021891465.1	Pae-31897	SAMN25248209	PRJNA800456	GCA_021891465.1	GCF_021891465.1	Contig	7.05	65.7		JAKKZR01	97	6499	2022-02-02T00:00:00Z	ftp://ftp.ncbi.nlm.nih.gov/genomes/all/GCA/021/891/465/GCA_021891465.1_ASM2189146v1	ftp://ftp.ncbi.nlm.nih.gov/genomes/all/GCF/021/891/465/GCF_021891465.1_ASM2189146v1	357	collection date="2015"	/geographic location="Czech Republic"
Pseudomonas aeruginosa	Bacteria;Proteobacteria;Gammaproteobacteria	GCA_001450275.1	WH-SGI-V-07379	SAMN04128564	PRJNA297679	GCA_001450275.1	GCF_001450275.1	Scaffold	7.0942	66		LLOD01	131	6619	2015-11-30T00:00:00Z	ftp://ftp.ncbi.nlm.nih.gov/genomes/all/GCA/001/450/275/GCA_001450275.1_WH-SGI-V-07379	ftp://ftp.ncbi.nlm.nih.gov/genomes/all/GCF/001/450/275/GCF_001450275.1_WH-SGI-V-07379	357	collection date="1988"	/geographic location="France"
Pseudomonas aeruginosa	Bacteria;Proteobacteria;Gammaproteobacteria	GCA_021891435.1	Pae-31912	SAMN25248210	PRJNA800456	GCA_021891435.1	GCF_021891435.1	Contig	6.87462	65.9		JAKKZQ01	143	6286	2022-02-02T00:00:00Z	ftp://ftp.ncbi.nlm.nih.gov/genomes/all/GCA/021/891/435/GCA_021891435.1_ASM2189143v1	ftp://ftp.ncbi.nlm.nih.gov/genomes/all/GCF/021/891/435/GCF_021891435.1_ASM2189143v1	357	collection date="2015"	/geographic location="Czech Republic"
Pseudomonas aeruginosa	Bacteria;Proteobacteria;Gammaproteobacteria	GCA_021891675.1	Pae-29480	SAMN25248196	PRJNA800456	GCA_021891675.1	GCF_021891675.1	Contig	6.81053	65.7		JAKLAE01	154	6246	2022-02-02T00:00:00Z	ftp://ftp.ncbi.nlm.nih.gov/genomes/all/GCA/021/891/675/GCA_021891675.1_ASM2189167v1	ftp://ftp.ncbi.nlm.nih.gov/genomes/all/GCF/021/891/675/GCF_021891675.1_ASM2189167v1	357	collection date="2015"	/geographic location="Czech Republic"
Pseudomonas aeruginosa	Bacteria;Proteobacteria;Gammaproteobacteria	GCA_021891535.1	Pae-30039	SAMN25248203	PRJNA800456	GCA_021891535.1	GCF_021891535.1	Contig	6.8582	65.8		JAKKZX01	172	6246	2022-02-02T00:00:00Z	ftp://ftp.ncbi.nlm.nih.gov/genomes/all/GCA/021/891/535/GCA_021891535.1_ASM2189153v1	ftp://ftp.ncbi.nlm.nih.gov/genomes/all/GCF/021/891/535/GCF_021891535.1_ASM2189153v1	357	collection date="2015"	/geographic location="Czech Republic"
Pseudomonas aeruginosa	Bacteria;Proteobacteria;Gammaproteobacteria	GCA_021891635.1	Pae-31025	SAMN25248200	PRJNA800456	GCA_021891635.1	GCF_021891635.1	Contig	6.90284	65.9		JAKLAA01	183	6335	2022-02-02T00:00:00Z	ftp://ftp.ncbi.nlm.nih.gov/genomes/all/GCA/021/891/635/GCA_021891635.1_ASM2189163v1	ftp://ftp.ncbi.nlm.nih.gov/genomes/all/GCF/021/891/635/GCF_021891635.1_ASM2189163v1	357	collection date="2015"	/geographic location="Czech Republic"
Pseudomonas aeruginosa	Bacteria;Proteobacteria;Gammaproteobacteria	GCA_021891705.1	Pae-31975	SAMN25248198	PRJNA800456	GCA_021891705.1	GCF_021891705.1	Contig	6.71101	66		JAKLAC01	114	6121	2022-02-02T00:00:00Z	ftp://ftp.ncbi.nlm.nih.gov/genomes/all/GCA/021/891/705/GCA_021891705.1_ASM2189170v1	ftp://ftp.ncbi.nlm.nih.gov/genomes/all/GCF/021/891/705/GCF_021891705.1_ASM2189170v1	357	collection date="2015"	/geographic location="Czech Republic"
Pseudomonas aeruginosa	Bacteria;Proteobacteria;Gammaproteobacteria	GCA_021891515.1	Pae-30652	SAMN25248206	PRJNA800456	GCA_021891515.1	GCF_021891515.1	Contig	6.93021	65.8		JAKKZU01	216	6355	2022-02-02T00:00:00Z	ftp://ftp.ncbi.nlm.nih.gov/genomes/all/GCA/021/891/515/GCA_021891515.1_ASM2189151v1	ftp://ftp.ncbi.nlm.nih.gov/genomes/all/GCF/021/891/515/GCF_021891515.1_ASM2189151v1	357	collection date="2015"	/geographic location="Czech Republic"
Pseudomonas aeruginosa	Bacteria;Proteobacteria;Gammaproteobacteria	GCA_000790185.1	AZPAE14865	SAMN03105564	PRJNA264310	GCA_000790185.1	GCF_000790185.1	Scaffold	6.89496	65.8		JTTX01	133	6276	2014-12-04T00:00:00Z	ftp://ftp.ncbi.nlm.nih.gov/genomes/all/GCA/000/790/185/GCA_000790185.1_AZPAE14865	ftp://ftp.ncbi.nlm.nih.gov/genomes/all/GCF/000/790/185/GCF_000790185.1_AZPAE14865	357	collection date="2007"	/geographic location="India: Chennai"
