# Supplementary material for: Genome characterization of a uropathogenic Pseudomonas aeruginosa isolate PA_HN002 with cyclic di-GMP-dependent hyper-biofilm production
Source: Front Cell Infect Microbiol. 2022 Aug 2;12:956445. doi: 10.3389/fcimb.2022.956445 (PMC9394441; doi:10.3389/fcimb.2022.956445)
Supplement: Supplementary file 3 [file Table_3.xlsx]

## Sheet: Sheet1
Table S3. Sequence information of c-di-GMP metabolizing enzymes in P. aeruginosa PAO1 and PA_HN002
PA_HN002	PA_HN002: Gene	PA_HN002: Protein	PAO1	PAO1: Gene	PAO1: Protein
PROKKA_00402	ATGAACCGTCGTCGTCGCTATACGGGTTCCAATCCATCGCTGCGCCGGGTGCTCTATCGCGCACACCTGGGCGTGGCGCTGGTCGCGGTATTCACCGCCGGGCTGGCGGTGACCCTGGTCGGCCTGCTGACCCTGCGCGCCTATGCCGACCCCAACCAGCAACTGATCGCCCGTTCCATCAGCTATACCGTCGAAGCCGCAGTGGTCTTCGGCGATGCCCAGGCCGCCGAGGAGTCCCTGGCGCTGATCGCCTCCAGCGAAGAGGTCTCCAGCGCCATCGTCTACGACCGCCAGGGACAGACCCTGGCCAGTTGGCATCGGGAAAGCACCGGGCCGCTGCACCTGCTGGAACAGCAACTGGCGCACTGGCTGCTCAGCGCGCCGACCGAACAACCGATC…	MNRRRRYTGSNPSLRRVLYRAHLGVALVAVFTAGLAVTLVGLLTLRAYADPNQQLIARSISYTVEAAVVFGDAQAAEESLALIASSEEVSSAIVYDRQGQTLASWHRESTGPLHLLEQQLAHWLLSAPTEQPILHDGQKIGSVEVKGSGGSLLRFLLTGFAGMVLCLLLTALGAFYLSRRLVRGIVGPLDQLAKVAHTVRRERDFEKRVPEAGIAELSQLGEDFNALLDELESWQARLQDENASLAHQAHHDSLTSLPNRAFFEGRLSRALRDANEHREQLAVLFIDSDRFKEINDRLGHAAGDTVLVNIAMRIRGQLRESDLVARLGGDEFAVLLAPLASGADALRIADNIIASMQAPIRLSDGSTVSTSLTIGIALYPEHADTPAALLHDADMAMYI…	PA1120	atgaaccgtcgtcgtcgctatacgggttccaatccatcgctgcgccgggtgctctatcgcgcgcacctgggcgtggcgctggtcgcggtattcaccgccgggctggcggtgaccctggtcggcctgctgaccctgcgcgcctatgccgaccccaaccagcaactgatcgcccgttccatcagctataccgtcgaggccgcggtggtcttcggcgatgcccaggccgccgaggagtccctggcgctgatcgcctccagcgaagaggtctccagcgccatcgtctacgaccgccagggacagaccctggccagttggcatcgggaaagcaccgggccgctgcacctgctggaacagcaactggcgcactggctgctcagcgcgccgaccgaacaaccgatc…	MNRRRRYTGSNPSLRRVLYRAHLGVALVAVFTAGLAVTLVGLLTLRAYADPNQQLIARSISYTVEAAVVFGDAQAAEESLALIASSEEVSSAIVYDRQGQTLASWHRESTGPLHLLEQQLAHWLLSAPTEQPILHDGQKIGSVEVKGSGGSLLRFLLTGFAGMVLCLLLTALGAFYLSRRLVRGIVGPLDQLAKVAHTVRRERDFEKRVPEAGIAELSQLGEDFNALLDELESWQARLQDENASLAHQAHHDSLTSLPNRAFFEGRLSRALRDANEHREQLAVLFIDSDRFKEINDRLGHAAGDTVLVNIAMRIRGQLRESDLVARLGGDEFAVLLAPLASGADALRIADNIIASMQAPIRLSDGSTVSTSLTIGIALYPEHADTPAALLHDADMAMYI…
PROKKA_00417	GTGGCCAGAACGACGCTCGAATCGATCCAGCACGCCATCGAGGTGAATTCGTCCCTGGCCCTTCCCATCGCCCTGGAGAATCTCTCGCGTCTGACCCACCTCGCGCTGCTGACCGTCCCCTTCAACCTGATCCACATCCTGGTGTTTTCCCTCAAGGACTTCCGCCCGGACCTCGGCCATCAGCTCTGGCGCCAGGAAATCATGTACGCCCATGGCGCCATGGCCCTGCTCTTCGGCGGCATCGGCCTGCTCGCGCTATGGCTGCGCCGCCAGCCGCCCAAGCTGTGGCGCATGCGCCTGCTGATCCTGCTGGGCGGCGCAGGGATCATAGGCTTCGGCGTCGCCATCGCCTGCATCGACCAGCGCATCACCAGCAACATCACGCCGCTGCTGCTGGCC…	VARTTLESIQHAIEVNSSLALPIALENLSRLTHLALLTVPFNLIHILVFSLKDFRPDLGHQLWRQEIMYAHGAMALLFGGIGLLALWLRRQPPKLWRMRLLILLGGAGIIGFGVAIACIDQRITSNITPLLLACFACAMFILIRPAYAVPFYGLAMLAFEVAMDHAQADPQLRLSNQANGLTAFGLGLLLSLILWHGHVRNLRQQRKLELQRQELEEKNRQLEYLAGHDPLTGLFNRREFDQLVLMELARIARQPQPLSLLMVDLDHFKYINDRYGHPFGDEVIRHAANLLRGNTRSSDSVARLGGEEFLLLLPDTAEQQARSLAEKLRERLEGTPLATQDGVLCLTASFGVASLDGGGQASYEQLYSAADQALYRAKSSGRNRVEVIRLASLAESLR	PA1107	gtggccagaacgacgctcgaatcgatccagcacgccatcgaggtgaattcgtccctggcccttcccatcgccctggagaatctctcgcgtctgacccacctcgcgctgctgaccgtccccttcaacctgatccacatcctggtgttttccctcaaggacttccgcccggacctcggccatcagctctggcgccaggaaatcatgtacgcccatggcgccatggccctgctcttcggcggcatcggcctgctcgcgctatggctgcgccgccagccgcccaagctgtggcgcatgcgcctgctgatcctgctgggcggcgcagggatcataggcttcggcgtcgccatcgcctgcatcgaccagcgcatcaccagcaacatcacgccgctgctgctggcc…	MARTTLESIQHAIEVNSSLALPIALENLSRLTHLALLTVPFNLIHILVFSLKDFRPDLGHQLWRQEIMYAHGAMALLFGGIGLLALWLRRQPPKLWRMRLLILLGGAGIIGFGVAIACIDQRITSNITPLLLACFACAMFILIRPAYAVPFYGLAMLAFEVAMDHAQADPQLRLSNQANGLTAFGLGLLLSLILWHGHVRNLRQQRKLELQRQELEEKNRQLEYLAGHDPLTGLFNRREFDQLVLMELARIARQPQPLSLLMVDLDHFKYINDRYGHPFGDEVIRHAANLLRGNTRSSDSVARLGGEEFLLLLPDTAEQQARSLAEKLRERLEGTPLATQDGVLCLTASFGVASLDGGGQASYEQLYSAADQALYRAKSSGRNRVEVIRLASLAESLR*
PROKKA_00759	ATGCTGTCGCCCATTACCCGTCCTCACCGCATGCCCCTACGCACACGCCTGCTCTGGCTGTTCCTGCCGTTGCTGGCCGCCAGTCTCGGCGGTATCTGGCTCTTGTCGGAAAGCATCCTGCTGAGCCGTTTCGACCGAGAGGACCAGCAACGCCTGCAAGAGGGCGCCACCGTCCTGCACAACCGGCTGGACTTCGAGTTGAAGCGCCACCTGGACATCGTTCGCACCTACGCCTGGTGGGATGCCAGCTACGACTTCATCCAGCGCCCCAACGAGACCTTCGAACAGGAAAACCTCGACCACGAGATGCTCGACGACCTGGGATTCGACTTCGTCCTGTTCCTCGACGACCGGGGTCACCTGCAACTGAAGCAGTGGTCCCCGCCCGCGCCCGACCAG…	MLSPITRPHRMPLRTRLLWLFLPLLAASLGGIWLLSESILLSRFDREDQQRLQEGATVLHNRLDFELKRHLDIVRTYAWWDASYDFIQRPNETFEQENLDHEMLDDLGFDFVLFLDDRGHLQLKQWSPPAPDQRVLFGAPSASDQALLEALQQRAIRLGALDFRGRTDHSLSELLLVDNLPTLLVSVPISNNQGSAPAKGAILAGYFLDRERLANLREQMQADLQPMPNIATDATWKPLRSRSGSTHNQALLSPRRFIGEHVQQVSVQYLSSSGEPQLRFDITKKRLLYIQGEKAINFFLGASLLVALGAFLVGYLALELWVLRRVQRLNREVAEVGRNAHSIRLSDFGNDELGQLAGEMNQMLERLEHSEARDRAILQSMRDGYFEMDVDGVILTVNP…	PA0847	atggaaccgtcgccgaggaccgcggcggcagtgaaatcgggggcttgcttgttgaccagtacgctcatcgcgaggctcctagaaggttgggttgcgcccggcgacgccaggctcccggaagaatatgcagcgcaggttacccagccacgacgatgcattgaaatgtcgaatttcaattcgcacgatagagtcagcctatgctctcaacctgcggctagactcatgctgtcgcccattacccgtcctcaccgcatgcccctacgcacacgcctgctctggctgttcctgccgttgctggccgccagtctcggcggtatctggctcttgtcggaaagcatcctgctgagccgtttcgaccgagaggaccagcaacgcctgcaagagggcgccaccgtcctg…	MEPSPRTAAAVKSGACLLTSTLIARLLEGWVAPGDARLPEEYAAQVTQPRRCIEMSNFNSHDRVSLCSQPAARLMLSPITRPHRMPLRTRLLWLFLPLLAASLGGIWLLSESILLSRFDREDQQRLQEGATVLHNRLDFELKRHLDIVRTYAWWDASYDFIQRPNETFEQENLDHEMLDDLGFDFVLFLDDRGHLQLKQWSPPAPDQRVLFGAPSASDQALLEALQQRAIRLGALDFRGRTDHSLSELLLVDNLPTLLVSVPISNNQGSAPAKGAILAGYFLDRERLANLREQMQADLQPMPNIATDATWKPLRSRSGSTHNQALLSPRRFIGEHVQQVSVQYLSSSGEPQLRFDITKKRLLYIQGEKAINFFLGASLLVALGAFLVGYLALELWVLRR…
PROKKA_01239	ATGAGCCGCGAACGCGAACTGGACGCCTGGATCGACGGCCTGCTGGCCGATCCGCAGTTCCACGGGCATCCGCTGCACCAGGCGCTGGCCCGCCTGCGCCAGCAATCGCTGGAGCAACTGGTGCGGCTGGAGCGCATCGCCCGGATCTCCGACGGATTCCAGTCGATGGCGCGGGAGCAGAACCTGTCGCTGTCCGAGCGCTACCACAAGCAGCTGCGGCGCCTGGAAAAGGTGGCGCGGATCTCCGACCGCTACCAGCAGATGATGCGCGACCTCAACCTGGCGCTGAAGGAAGCCTCGATCCGCGACCCGCTGACCGGCCTGCCCAACCGACGCATGCTGCTGGAGCGCCTCAGGGAGGAGAACGAACGCTCCCAGCGCCACGGCCAGAGCTACGTG…	VRLERIARISDGFQSMAREQNLSLSERYHKQLRRLEKVARISDRYQQMMRDLNLALKEASIRDPLTGLPNRRMLLERLREENERSQRHGQSYVLAMLDVDFFKQVNDTWGHDSGDRVLVEIARAMESELREYDLCGRWGGEEFLLLLPQTRLQDAGPVLERVRDSVRTLAVRVGTEALSVTASVGVTEHRIGETYSQTVNRADAALLDAKRSGRDKCVFAALPPLPAPSRPAPAR*	PA0169	gtgcggctggagcgcatcgcccggatctccgacggtttccagtcgatggcgcgggagcagaacctgtcgctgtccgagcgctaccacaagcagctgcggcgcctggaaaaggtggcgcggatctccgaccgctaccagcagatgatgcgcgacctcaacctggcgctgaaggaagcctcgatccgcgacccgctgaccggcctgcccaaccgacgcatgctgctggagcgcctcagggaggagaacgaacgctcccagcgccacggccagagctacgtgctggcaatgctcgatgtggacttcttcaagcaggtcaacgatacctggggccacgacagcggtgaccgggtgctggtggaaatcgcccgggccatggagtccgagctacgcgaatacgac…	MRLERIARISDGFQSMAREQNLSLSERYHKQLRRLEKVARISDRYQQMMRDLNLALKEASIRDPLTGLPNRRMLLERLREENERSQRHGQSYVLAMLDVDFFKQVNDTWGHDSGDRVLVEIARAMESELREYDLCGRWGGEEFLLLLPQTRLQDAGPVLERVRDSVRTLAVRVGTEALSVTASVGVTEHRIGETYSQTVNRADAALLDAKRSGRDKCVFAALPPLPAPSRPAPAR*
PROKKA_01495	ATGAGTCGCGACGACGTCCAGCGCTGGAAAGACAAGTACCTGGAGAACATCGAGCAGCAGGAGCGCCTGCAACGGCGCTGGGATGCCCGGATCGACCTGCTGCGTCGCGGCCTGGTGCGTAGCAGTCTGGCGGCCGAAGGCAGCGACAAGGCGGTCGACCAGTGCATGAAGGAGCTGCGCGAGATCCTCCGTCGCGACGACATGGACGCCGGCCTGTCGGGCCTGATTCCGCGCCTGGAAAAGGCCGTGCTCGACTCCGAACAGCGCCGCCAGCAACGCACCCAGCAGAACATCGATGCTCTCGGCGAACTGGCCCAGCAGTTGCTGGCCCTGGACCTGCCGCGGGAACTGCGCAAGCCGCTGAAGCAGTTCGCCCGCGATATCGAGGAGCGCGCCCGG…	MSRDDVQRWKDKYLENIEQQERLQRRWDARIDLLRRGLVRSSLAAEGSDKAVDQCMKELREILRRDDMDAGLSGLIPRLEKAVLDSEQRRQQRTQQNIDALGELAQQLLALDLPRELRKPLKQFARDIEERARQSREIPILLSELSRLQRQALAERKGGDAEDGRPSLLQRLFGGKESETTAEPSASVPSVVAASNTPIQPAAAAPSLPVAEHDEAPGGPPQPLPARTVAAIESAPAGWVGVAERGEPNQILLDEPREIWLDSLPLPAGLSFSETLEEAGAEPSPAMPADVESAPEAPATPVDNLDGQAVDEAYELPPPIPEPGYSAVAPHIEASLLRLLDGLSLPSSHQPQAEALRERIDGSLNWYELVPVLDDLAVLVLSLADSGQRDFEEYLRQLN…	PA5487	atgagtcgcgacgacgtccagcgctggaaagacaagtacctggagaacatcgagcagcaggagcgcctgcaacggcgctgggatgcccggatcgacctgctgcgccgcggcctggtgcgtagcagtctggcggccgaaggcagcgacaaggcggtcgaccagtgcatgaaggagctgcgcgagatcctccgtcgcgacgacatggacgccggcctgtcgggcctgattccgcgcctggaaaaggccgtgctcgactccgaacagcgccgccagcaacgcacccagcagaacatcgatgctctcggcgaactggcccagcagttgctggccctggacctgccgcgggaactgcgcaagccgctgaagcagttcgcccgcgatatcgaggagcgcgcccgg…	MSRDDVQRWKDKYLENIEQQERLQRRWDARIDLLRRGLVRSSLAAEGSDKAVDQCMKELREILRRDDMDAGLSGLIPRLEKAVLDSEQRRQQRTQQNIDALGELAQQLLALDLPRELRKPLKQFARDIEERARQSREIPILLSELSRLQRQALAERKGGDAEDGRPSLLQRLFGGKESETTAEPSASVPSVVAASNTPIQPAAAAPSLPVAEHDEAPGGPPQPLPARTVAAIESAPAGWVGVAERGEPNQILLDEPREIWLDSLPLPAGLSFSETLEEAGAEPSPAMPADVESAPEAPATPVDNLDGQAVDEAYELPPPIPEPGYSAVAPHIEASLLRLLDGLSLPSSHQPQAEALRERIDGSLNWYELVPVLDDLAVLVLSLADSGQRDFEEYLRQLN…
PROKKA_02435	GTGCGCCATCCTCTTGCCCTGCTCGCGGTCATCTTCCTGCTACTGGCCAGCGCCGTTTCGCGCGCCGCGCCGGAGTTTCCGGCGCCTCCGGCCAGCGGCGCCTGGTTGAACGGCTCGCTGGACCTGCTCGAAGACCCCGATGGCAACCTGGCGGTGGAGGACCTCGAACAAGCGGAGCAGGCCGGCCGCTTCGTCGCCGCCGCCGGCCGCACCAGCGTCGGCCTCAGCCGCAGCGCCTGGTGGCTGCGCCTCGACCTGCCGAGACGCGAGGCGGTATCCGGCGGCTGGTGGCTGGAAGTCGCCAGCGCCAGCCTGCACGACCTGCGCCTGTATCTCCCCGACGAGCGCGGCGGGTTCCGTGAACATCGCAGCGGCGAAGCGGTGCCCTTCGCCGAGGGC…	VRHPLALLAVIFLLLASAVSRAAPEFPAPPASGAWLNGSLDLLEDPDGNLAVEDLEQAEQAGRFVAAAGRTSVGLSRSAWWLRLDLPRREAVSGGWWLEVASASLHDLRLYLPDERGGFREHRSGEAVPFAEGRDHAYRHPLFRIPPGDGPLRVYLRSYDPGGNAFPLRLWSHDELLEYRSQGNLLFGMAYGLILALLLYNLFLFTSLRDRAYFWYVLTAASALVLTLSISGHGFEYFWPERAVPWWLDRLALLAIWGICVIRFSQNLLQSRQHARWAHHLLNACCLLFLACLAFNAAGWRWQAAGVLALTLLANLPIAIGLAVQRWRQGSATARLYLVGFGLVLGSVSLGVMRATALVQPTSANAMVFPLALTLEALLFSLALASRIQDLKQERALAL…	PA4929	atgagcaattccgacgttttcactgggtattgcctatcgtcggctggcctcgcaaattgccatcatttcgccaccttctttctatactccatccatcgtcatctcacccggcctccaccagaggcccccgggagattcatcgtgcgccatcctcttgccctgctcgcggtcatcttcctgctactggccagcgccgtttcgcgcgccgcgccggagtttccggcgcctccggccagcggcgcctggttgaacggctcgctggacctgctcgaagaccccgatggcaacctggcggtggaggacctcgaacaagcggagcaggccggccgcttcgtcgccgccgccggccgcaccagcgtcggcctcagccgcagcgcctggtggctgcgcctcgacctg…	MSNSDVFTGYCLSSAGLANCHHFATFFLYSIHRHLTRPPPEAPGRFIVRHPLALLAVIFLLLASAVSRAAPEFPAPPASGAWLNGSLDLLEDPDGNLAVEDLEQAEQAGRFVAAAGRTSVGLSRSAWWLRLDLPRREAVSGGWWLEVASASLHDLRLYLPDERGGFREHRSGEAVPFAEGRDHAYRHPLFRIPPGDGPLRVYLRSYDPGGNAFPLRLWSHDELLEYRSQGNLLFGMAYGLILALLLYNLFLFTSLRDRAYFWYVLTAASALVLTLSISGHGFEYFWPERAVPWWLDRLALLAIWGICVIRFSQNLLQSRQHARWAHHLLNACCLLFLACLAFNAAGWRWQAAGVLALTLLANLPIAIGLAVQRWRQGSATARLYLVGFGLVLGSVSLGV…
PROKKA_02521	ATGATGACCGAGCACGATGACCCGACCCTGGACCGCCTGAAGCACCACTTCGCCCAGCGAGTGATCAACCAGGCGCGCCAGGTTCTGGAGGTCTGGCAACGCCTGACCCGCGCGGAGTGGAACAGCGACGGCATGGAAGAACTGGCCGACGCCACCCTGCGCCTGCAGCGCTACGCCGAACGCTTCGAGCAAGCCGAGCATGCCCAGTTGGCCGGTGCCATCGACCGTACCCTGGACGTCGTCGAGGCCAACCGCGGCCGGCTTTCCAGCGAGTCGATCAGCGAACTCAACCAGTTGATGCAGCGCCTGTCGCGCACCGGCCTGCGGCATGGCGACCAGCTCGAGCACACCGTCCTGCCGCCGTTGCGCAAACCGGTCTACCTGGCACTGAAGGACCGC…	MMTEHDDPTLDRLKHHFAQRVINQARQVLEVWQRLTRAEWNSDGMEELADATLRLQRYAERFEQAEHAQLAGAIDRTLDVVEANRGRLSSESISELNQLMQRLSRTGLRHGDQLEHTVLPPLRKPVYLALKDRERAERLAQQLEFFGLQALSCETADAFRASMRERYPAAIVMEVDFAGPDMGLRLASEAQAGLEHKLPVLFFSDSETDTPTRLAAARAGGQEFFTGTLDASSVLEKIETLSRLSFYEPYRVLIVDDSRAQALHTEMVLNSAGIITRALTEPLSVMAELSDFQPDLIILDMYMPECLGTELAKVIRQHERHVSVPIIYLSAEDDLDKQLDAMSEGGDDFLTKPIRPRHLIATVRTRASRARSLKARMVRDSLTGLYNHTHTLQLLEDAR…	PA4843	atgatgaccgagcacgatgacccgaccctggaccgcctgaagcaccacttcgcccagcgagtgatcaaccaggcgcgccaggttctggaggtctggcaacgcctgacccgcgcggagtggaacagcgacggcatggaagaactggccgacgccaccctgcgcctgcagcgctacgccgaacgcttcgagcaagccgagcatgcccagttggccggtgccatcgaccgtaccctggacgtcgtcgaggccaaccgcggccggctttccagcgagtcgatcagcgaactcaaccagttgatgcagcgcctgtcgcgcacaggcctgcggcatggcgaccagctcgagcacaccgtcctgccgccgttgcgcaaaccggtctacctggcactgaaggaccgc…	MMTEHDDPTLDRLKHHFAQRVINQARQVLEVWQRLTRAEWNSDGMEELADATLRLQRYAERFEQAEHAQLAGAIDRTLDVVEANRGRLSSESISELNQLMQRLSRTGLRHGDQLEHTVLPPLRKPVYLALKDRERAERLAQQLEFFGLQALSCETADAFRASMRERYPAAIVMEVDFAGPDMGLRLASEAQAGLEHKLPVLFFSDSETDTPTRLAAARAGGQEFFTGTLDASSVLEKIETLSRLSFYEPYRVLIVDDSRAQALHTEMVLNSAGIITRALTEPLSVMAELSDFQPDLIILDMYMPECLGTELAKVIRQHERHVSVPIIYLSAEDDLDKQLDAMSEGGDDFLTKPIRPRHLIATVRTRASRARSLKARMVRDSLTGLYNHTHTLQLLEDAR…
PROKKA_02935	ATGGACGACCTAACCGGCATTCCCGAAGACCCGCAGGAGGCCGCGCTGGCCTTGCTGCACAGCCGTGCCGAAGTGGCCCGGCTGAAGGAGCGCGAGCAACTCTTCAGCGCCTTGCTGGCCAGCGTCAACTCGGTGCTCTGGGCCTACGACTGGCAGAACCGGCGAATGGTCTACGTCAGTCCCGCCTACGAGAAAATCTTCGGCCGTTCCGCGGCGCTGCTGCTGGCGGACTACGAGGAATGGCGCAACAGCATCTACCCGGACGACCTCGACTACGCCGACAGCAGCCTGCTGCAGGTGCTCGAACGTGGCGCCGTGGAACAACGCGAATACCGCATCGTGCGTGGCGACGGCGAGGTCCGCTGGCTCAACGACAAGTGCTTCGTCAGCCGCCAGGGC…	MDDLTGIPEDPQEAALALLHSRAEVARLKEREQLFSALLASVNSVLWAYDWQNRRMVYVSPAYEKIFGRSAALLLADYEEWRNSIYPDDLDYADSSLLQVLERGAVEQREYRIVRGDGEVRWLNDKCFVSRQGEAGLPLMVVGIAEDITDKKHMESELQRLATTDVLTQSSNRRYFFDSAEAAFKECRREGIPLAFLLLDVDDFKKINDRFGHQVGDQVLQRIAQSGSAALRRGDLFGRIGGEEFAVLLPGCDEQTARQIGERLQREVQRLRFQEGEHSFGITVSQGLTVLQADDEGLGALYSRADAAMYSAKRQGKDCIVVG	PA0290	atggacgacctaaccggcattcccgaagacccgcaggaggccgcgctggccttgctgcacagccgtgccgaagtggcccggctgaaggagcgcgagcaactcttcagcgccttgctggccagcgtcaactcggtgctctgggcctacgactggcagaaccggcgaatggtctacgtcagccccgcctacgagaaaatcttcggccgttccgcggcgctgctgctggcggactacgaggagtggcgcaacagcatctacccggacgacctcgactacgccgacagcagcctgctgcaggtgctcgaacgtggcgccgtggaacaacgcgaataccgcatcgtgcgcggcgacggcgaggtccgctggctcaacgacaagtgcttcgtcagtcgccagggc…	MDDLTGIPEDPQEAALALLHSRAEVARLKEREQLFSALLASVNSVLWAYDWQNRRMVYVSPAYEKIFGRSAALLLADYEEWRNSIYPDDLDYADSSLLQVLERGAVEQREYRIVRGDGEVRWLNDKCFVSRQGEAGLPLMVVGIAEDITDKKHMESELQRLATTDVLTQSSNRRYFFDSAEAAFKECRREGIPLAFLLLDVDDFKKINDRFGHQVGDQVLQRIAQSGSAALRRGDLFGRIGGEEFAVLLPGCDEQTARQIGERLQREVQRLRFQEGEHSFGITVSQGLTVLQADDEGLGALYSRADAAMYSAKRQGKDCIVVG*
PROKKA_03029	ATGGCTCCTCCCAAGCAGTCCAATACCATCGATTTCGACGCCGCCAAGCAGAAGCGCGGCCCCCAGCCCGGCGGCAACGCCAGCGGGCCGCGCGCCAGCAACCTGACGGAGTTGCGCCAGCAACTGACCCTACAGTTGCAGAGCAGCCTGGAGGCAGAGCGGATTCTCGGCCTGTTCTTCGAGGAAGTCCGCCAACTGATCCCGCTGGACGCCCTTGGCTACCGCCATCCGGGCTCCGACCTGCGCCTGGAGTTCGGCAGCAGCGCCAAGCATTCGGTGAGCTATCGCCTGAGCCATGACAGCGACTACCTCGGCGAACTGATCTTCCGTCGCCGCCAGCGCCTCGGCGAAGACGAACAACGGCAACTGGAGAGCCTGCTCGGCACCCTGCTGTTCCCG…	MAPPKQSNTIDFDAAKQKRGPQPGGNASGPRASNLTELRQQLTLQLQSSLEAERILGLFFEEVRQLIPLDALGYRHPGSDLRLEFGSSAKHSVSYRLSHDSDYLGELIFRRRQRLGEDEQRQLESLLGTLLFPLRNALLYRAAIQTALRDALTGTGNRIAMDQALGRELELARRNLQPLSVLMLDIDHFKRVNDHYGHAVGDEALKAVAETIKDHLRNVDMVFRFGGEEFLVLLSSTPLQAACMVGERLRQAVEELDYRHAGEPLKLSISLGCADLRPGEGSDDLLRRVDEALYEAKRDGRNRLRCA	PA3177	atggctcctcccaagcagtccaataccatcgatttcgacgccgccaagcagaagcgcggcccccagcccggcggcaacgccagcgggccgcgcgccagcaacctgacggagttgcgccagcaactgaccctacagttgcagagcagcctggaggcagagcggattctcggcctgttcttcgaggaagtccgccaactgatcccgctggacgcccttggctaccgccatccgggctccgacctgcgcctggagttcggcagcagcgccaagcattcggtgagctatcgcctgagccatgacagcgactacctcggcgaactgatcttccgtcgccgccagcgcctcggcgaagacgaacaacggcaactggagagcctgctcggcaccctgctgttcccg…	MAPPKQSNTIDFDAAKQKRGPQPGGNASGPRASNLTELRQQLTLQLQSSLEAERILGLFFEEVRQLIPLDALGYRHPGSDLRLEFGSSAKHSVSYRLSHDSDYLGELIFRRRQRLGEDEQRQLESLLGTLLFPLRNALLYRAAIQTALRDALTGTGNRIAMDQALGRELELARRNLQPLSVLMLDIDHFKRVNDHYGHAVGDEALKAVAETIKDHLRNVDMVFRFGGEEFLVLLSSTPLQAACMVGERLRQAVEELDYRHAGEPLKLSISLGCADLRPGEGSDDLLRRVDEALYEAKRDGRNRLRCA*
PROKKA_03354	ATGACTGTGCCGCTGCTCGATCCGACAAAGCTGCGCCGGCAACGCCAGATCATGGGGCTGTTGCTCGGCCTGGTGCTGCTCATGGCGCTGATCGCCGGGGCTGCGCTGTGGCTGGCGGTGCGCCAGGCCCAGCAACTGGCCCAGCCGAACCTGCACAACGAGCTGTGGCAGACTTACTCGCTGCGCGCCGAACTGGATCGCACGCTGGACGCCGCGCGGCACACTGAGAGCGGCGAAGGCCAAGCCGACGACCTGGCGATCCGTCTCGAAGTCCTCGCCAGCCTGATCGCGCCGCTGCGCCGCCAGTCGTTGTTCAGGCATCTCGCCGAACCGCGTCCGGAGGTACAGGCCACCCTGCAACGCCTGATCGAGCTCAGCGATCGCTGGTCGGACCAGGCC…	MTVPLLDPTKLRRQRQIMGLLLGLVLLMALIAGAALWLAVRQAQQLAQPNLHNELWQTYSLRAELDRTLDAARHTESGEGQADDLAIRLEVLASLIAPLRRQSLFRHLAEPRPEVQATLQRLIELSDRWSDQAPWGDPVAARRLAAEIVQQVPPLLEPTHQIVVASNIALTNQLDVDRKRLHRAFYALFWALLGIGAGGALLVLRLVADFKRAQQLAGHLIELNATLEKRVGERTRQLSEGKALLHFILEASPSDVVLLSACGASIHYVSPRLLKRLGCQAQDDFNLPRLFASASEYSRLQNALEARGQVDGWEAQLCGETPCWAVICARHLEIDGEPATLIWCYDISRRKAMEQELRLLASTDTLTGLHNRHSFLHQAELMLKAAERFRHPCVALMLD…	PA2870	atgactgtgccgctgctcgatccgacaaagctgcgccggcaacgccagatcatggggctgttgctcggcctggtgctgctcatggcgctgatcgccggggctgcgctgtggctggcggtgcgccaggcccagcaactggcccagccgaacctgcacaacgagctgtggcagacttactcgctgcgcgccgaactggatcgcacgctggacgccgcgcggcacaccgagagcggcgaaggccaagccgacgacctggcgatccgtctcgaagtcctcgccagcctgatcgcgccgctgcgccgccagtcgttgttcaggcatctcgccgaaccgcgtccggaggtacaggccaccctgcaacgcctgatcgagctcagcgatcgctggtcggaccaggcc…	MTVPLLDPTKLRRQRQIMGLLLGLVLLMALIAGAALWLAVRQAQQLAQPNLHNELWQTYSLRAELDRTLDAARHTESGEGQADDLAIRLEVLASLIAPLRRQSLFRHLAEPRPEVQATLQRLIELSDRWSDQAPWGDPVAARRLAAEIVQQVPPLLEPTHQIVVASNIALTNQLDVDRKRLHRAFYALFWALLGIGAGGALLVLRLVADFKRAQQLAGHLIELNATLEKRVGERTRQLSEGKALLHFILEASPSDVVLLSACGASIHYVSPRLLKRLGCQAQDDFNLPRLFASASEYSRLQNALEARGQVDGWEAQLCGETPCWAVICARHLEIDGEPATLIWCYDISRRKAMEQELRLLASTDTLTGLHNRHSFLHQAELMLKAAERFRHPCVALMLD…
PROKKA_03528	ATGCTCGCCTGCCCCCTCCCTCCCGACGAAGCCCTGCGCCAGCAGGCCCTGGACGACATGGCGCTGGTCGACACCCCCGCCGAACACTACCTGGACGCCCTGGTGGAACTGGCGCGGGAAACCTTCGGGGTGAAGACCGTGCTGATCAGTCTGATCGACCACGACCGCCAATGGTTCAAGGCCCGTATCGGCCTGGATGCCGAACAGACGCCGCGCGACCTGTCCTTCTGCGGCCACGCCATCCTGGCCAGCGAACCGCTGATGGTGACGGACGCCTCCAGGGATCCGCGTTTTCACGACAATCCGCTGGTCACCGGGCCGCCCTTCATCCGCTTCTACGCCGGCGAGCCCCTGCACGCCAGCAATGGCCAGGCCATCGGCACACTCTGCCTGATCGAC…	MLACPLPPDEALRQQALDDMALVDTPAEHYLDALVELARETFGVKTVLISLIDHDRQWFKARIGLDAEQTPRDLSFCGHAILASEPLMVTDASRDPRFHDNPLVTGPPFIRFYAGEPLHASNGQAIGTLCLIDPSPRLLDLREGRQLNRLSILAEGYLQLRSLTEHTRFLRQEIDREQRKSLLDPLTQLWNRAGFHALHQHELELARASDQRIGIIYSDIDHFKRINDTLGHRAGDSVLREAASRLRAALRPEDLLARFGGEEFVAMVRVRETTELTMIANRIRELMEATPIDCAGTSVPVTISAGCTLAGSGEEPERALARADAALYDAKRAGRNRVVSV	PA2771	atgctcgcctgccccctccctcccgacgaagccctgcgccagcaggccctggacgacatggcgctggtcgacacccccgccgaacactacctggacgccctggtggaactggcgcgggaaaccttcggggtgaagaccgtgctgatcagtctgatcgaccacgaccgccaatggttcaaggcccgtatcggcctggatgccgaacagacgccgcgcgacctgtccttctgcggccacgccatcctggccagcgaaccgctgatggtgacggacgcctccagggatccgcgttttcacgacaatccgctggtcaccgggccgcccttcatccgcttctacgccggcgagcccctgcacgccagcaatggccaggccatcggcacactctgcctgatcgac…	MLACPLPPDEALRQQALDDMALVDTPAEHYLDALVELARETFGVKTVLISLIDHDRQWFKARIGLDAEQTPRDLSFCGHAILASEPLMVTDASRDPRFHDNPLVTGPPFIRFYAGEPLHASNGQAIGTLCLIDPSPRLLDLREGRQLNRLSILAEGYLQLRSLTEHTRFLRQEIDREQRKSLLDPLTQLWNRAGFHALHQHELELARASDQRIGIIYSDIDHFKRINDTLGHRAGDSVLREAASRLRAALRPEDLLARFGGEEFVAMVRVRETTELTMIANRIRELMEATPIDCAGTSVPVTISAGCTLAGSGEEPERALARADAALYDAKRAGRNRVVSV*
PROKKA_03902	ATGCCCGCCGGTGTGGCGGAGACCGACGATTTCTTCCCGATGGCGCGCGCGACCGCGGCCGGGACCCGGCCTCCCGCGACGAACCGGGCCCTTGCCGGCAGCGTACCGGCGCCCATCCTCTTCTCGAGTCCGTTCATGCCCAACCCCGATCTCAGCATCCTGGTCGTCGACGACGCCAAGTTTTCCAGCGCCATGATCGGCCGCGCCCTCAGCCAGGCCGGCTACCAGGACATCCGCTTCGCCAGCAGCGCCAGCGAGGCCCTGCAGCAGCTCGAACAACGCCCGGTCAGCGTGCTCCTGGCCGACTGGCTGATGCCGGAGATGGACGGCCTGGAACTGACCGCCCGGGTCCGCCAACTGGACGAAAGCATCAACCACTACACCTACATCGTCCTGCTC…	MPAGVAETDDFFPMARATAAGTRPPATNRALAGSVPAPILFSSPFMPNPDLSILVVDDAKFSSAMIGRALSQAGYQDIRFASSASEALQQLEQRPVSVLLADWLMPEMDGLELTARVRQLDESINHYTYIVLLTGKEGENVLGEAFDRGVDDFVSKAAMNEQLVPRIYAADRLCNTLQRLLVENRLLTENIARMEERNLVDTLTGLGNPRYLRQKLADSLRQVETRGGALCYLLVGMPEAPVLRQRHGEAFHRELLLGVARRLQQLVRPLDVLVRLDEQHFALITLVEDLHECSSSSFKRLHDGLNLKAFKTSEGFISLKAGIAMLGLDSGALPLGIDELLQRTEALLPDAYASGRIATCRLPALR	PA4396	atgcccgccggtgtggcggagaccgacgatttcttcccgatggcgcgcgcgaccgcggccgggacccggcctcccgcgacgaaccgggcccttgccggcagcgtaccggcgcccatcctcttctcgagtccgttcatgcccaaccccgatctcagcatcctggtcgtcgacgacgccaagttttccagcgccatgatcggccgcgccctcagccaggccggctaccaggacatccgcttcgccagcagcgccagcgaggccctgcagcagctcgaacaacgcccggtcagcgtgctcctggccgactggctgatgccggagatggacggcctggaactgaccgcccgggtccgccaactggacgaaagcatcaaccactacacctacatcgtcctgctc…	MPAGVAETDDFFPMARATAAGTRPPATNRALAGSVPAPILFSSPFMPNPDLSILVVDDAKFSSAMIGRALSQAGYQDIRFASSASEALQQLEQRPVSVLLADWLMPEMDGLELTARVRQLDESINHYTYIVLLTGKEGENVLGEAFDRGVDDFVSKAAMNEQLVPRIYAADRLCNTLQRLLVENRLLTENIARMEERNLVDTLTGLGNPRYLRQKLADSLRQVETRGGALCYLLVGMPEAPVLRQRHGEAFHRELLLGVARRLQQLVRPLDVLVRLDEQHFALITLVEDLHECSSSSFKRLHDGLNLKAFKTSEGFISLKAGIAMLGLDSGALPLGIDELLQRTEALLPDAYASGRIATCRLPALR*
PROKKA_03970	ATGAACTGCAGGGCATCGGCGACGCTCTGGATCAGGTCGTCTTGCTTGATCACGGCCATGGAGCACGGTCCTCTTCAGGCGGGTAATTCGGATGCGGGGCAGGGTCACGGAGCCGGCCGCAGCCGAGGAGCGCGCCGGTCAGGCACCGGCGCAAAAAAGGCGCGACAGTATAGCCGTTCCGGCGAGACGGGCGCACGCGCCGACGATCAGACCTTGGTCGGCCAGCCGGCTGGTCGGCCGATAAATCCGCGGTCCGCTAGCTGGCAGTTCGTTCGACTAGGCAACCCGCAGGGGGCAGGGTACATTGCGGCCAGGTGCCATTACGGGACGGAGCCCATGCGCACAGACAAGCCTCCTCTGAAACAGCGTGCGCTGCAAAAGCTCTTGCTCCGCCGGTTC…	MNCRASATLWIRSSCLITAMEHGPLQAGNSDAGQGHGAGRSRGARRSGTGAKKARQYSRSGETGARADDQTLVGQPAGRPINPRSASWQFVRLGNPQGAGYIAARCHYGTEPMRTDKPPLKQRALQKLLLRRFGMAAGTYLLGLVLLWLALLSGFYRAAPTTAAASTTLVVACQLAFLWLFASGRNLRYADPSLTEPQVLVAIAWLTYFLYHVDSLRGTFMVFYVLALLFGVFQLPPRVFARCAALAFIAFSGIYLVEALQQRLELPGRAALQVLVMFIVMVWLSLFASYIQAMRQRMRQRRYALQAHQDTLRGMMRQLEDLVATDELTGLFNRRHFMRLASRALEDLLPNRQHGLALIDLDHFKRINDRHGHAAGDRVLQTFAAVARSCLRDGDVLAR…	PA4332	atgaactgcagggcatcggcgacgctctggatcaggtcgtcttgcttgatcacggccatggagcacggtcctcttcaggcgggtaattcggatgcggggcagggtcacggagccggccgcagccgaggagcgcgccggtcaggcaccggcgcaaaaaaggcgcgacagtatagccgttccggcgagacgggcgcacgcgccgacgatcagaccttggtcggccagccggctggtcggccgataaatccgcggtccgctagctggcagttcgttcgactaggcaacccgcagggggcagggtacattgcggccaggtgccattacgggacggagcccatgcgcacagacaagcctcctctgaaacagcgtgcgctgcaaaagctcttgctccgccggttc…	MNCRASATLWIRSSCLITAMEHGPLQAGNSDAGQGHGAGRSRGARRSGTGAKKARQYSRSGETGARADDQTLVGQPAGRPINPRSASWQFVRLGNPQGAGYIAARCHYGTEPMRTDKPPLKQRALQKLLLRRFGMAAGTYLLGLVLLWLALLSGFYRAAPTTAAASTTLVVACQLAFLWLFASGRNLRYADPSLTEPQVLVAIAWLTYFLYHVDSLRGTFMVFYVLALLFGVFQLPPRVFARCAALAFIAFSGIYLVEALQQRLELPGRAALQVLVMFIVMVWLSLFASYIQAMRQRMRQRRYALQAHQDTLRGMMRQLEDLVATDELTGLFNRRHFMRMASRALEDLLPNRQHGLALIDLDHFKRINDRHGHAAGDRVLQTFAAVARSCLRDGDVLAR…
PROKKA_04193	GTGTGCGTGACACAGAAGGACCGGTTGGACGACTCCCGTTCCAACCTCTATGCCGACCAATTGAACCGCGGTTTCCGCGGTCTGCGTTTCCTTCCCGAACTGGAGCGTGACTACCGGCGCTACATGCTGGAGGACAGCTTCGCGCTGAAACGCATCGCCCTCAGCGTCGGCATGCTCGTCTGGCTGGCGTTCATCGGCATCGACCTGCTGATCCTCGCTGGTCCTCCGCTGTGGGGCGTACTGGCGGTGCGCCTTGGCGTGCTGGTCCTGCTACTGGTCTGCGGCTGCCTGATCATGCTGCGCCGGCACATCCAGCTGATGGTGCCGCTGAGCATCGCCTGCGTCCTCGCCCTTGGCGTCGGTGCGGCGGCGGTGGTCGGCCTGGCGCATCGGGCGGAT…	VCVTQKDRLDDSRSNLYADQLNRGFRGLRFLPELERDYRRYMLEDSFALKRIALSVGMLVWLAFIGIDLLILAGPPLWGVLAVRLGVLVLLLVCGCLIMLRRHIQLMVPLSIACVLALGVGAAAVVGLAHRADPGYPYEGLLLVSFAAYFLAGLRLSQALSCALVVLLAYLGFEWWAGAQEPLGNNLLFLLFGNLIGAVGCYLLEFKSREHFLISRLLRVMADHDSLTGLHNRRSFNQHLDRLWRQAQREQKTLALLLCDVDHFKAYNDRYGHQAGDAVLQRIGAVFEANARRPLDMAVRLGGEEFALLLYGANEHEARLRAEALRAQVQALRMEHEASDTAREVTLSVGVSCLWPTPGNDLKRLYDLYEHADRALYEAKAFGRNQVVA*	PA3343	gtgtgcgtgacacagaaggaccggttggacgactcccgttccaatctctatgccgaccaattgaaccgcggtttccgcggtctgcgtttccttcccgaactggagcgtgactaccggcgctacatgctggaggacagcttcgcgctgaaacgcatcgccctcagcgtcggcatgctcgtctggctggcgttcatcggcatcgacctgctgatcctcgctggtcccccgctgtggggcgtactggcggtgcgccttggcgtgctggtcctgctgctggtctgcggctgcctgatcatgctgcgccggcacatccaactgatggtgccgctgagcatcgcctgcgtcctcgcccttggcgtcggtgcggcggcggtggtcggcctggcgcaccgggcggat…	MCVTQKDRLDDSRSNLYADQLNRGFRGLRFLPELERDYRRYMLEDSFALKRIALSVGMLVWLAFIGIDLLILAGPPLWGVLAVRLGVLVLLLVCGCLIMLRRHIQLMVPLSIACVLALGVGAAAVVGLAHRADPGYPYEGLLLVSFAAYFLAGLRLSQALSCALVVLLAYLGFEWWAGTQEPLGNNLLFLLFGNLIGAVGCYLLEFKSREHFLISRLLRVMADHDSLTGLHNRRSFNQHLDRLWRQAQREQKTLALLLCDVDHFKAYNDRYGHQAGDAVLQRIGAVFEANARRPLDMAVRLGGEEFALLLYGANEHEARLRAEALRAQVQALRMEHEASDTAREVTLSVGVSCLWPTPGNDLKRLYDLYEHADRALYEAKAFGRNQVVA*
PROKKA_04519	ATGCTTGCACGCGACAGCCTGGTACAGGCTGGTCTGCCGGATAATCCGTATGCGCGCCAGTTGCGCAACGGCTTTCGTTGGTTGCGGTTCGAAAAGGAGCTGGAAAACGAGTTTCGCGAGTTTCTCAGCTGGAACTCGCTGATGCAGCGGCGCGCTGCCATCGGGGTGGCGTTCCTGATCTGGGCGCTGTTCATCTTGGCCGACTGGATGATGGTGGACATCCGCCTGCACCCCAGCCTGTTCGAGCAACTGCTGGGCGTGCGCCTGGGAATGATCGGCCTGCTGCTGGTGGTCTGGCCGGCGGCCTTCCTGCCCAGCCTGCGCAAGGTCGGCGATGCCATCGCGCCCTACTGCCTGCTGCTGATCAACCTGGCGGTGCTGGCCTGCGACGTGCTGTTC…	MLARDSLVQAGLPDNPYARQLRNGFRWLRFEKELENEFREFLSWNSLMQRRAAIGVAFLIWALFILADWMMVDIRLHPSLFEQLLGVRLGMIGLLLVVWPAAFLPSLRKVGDAIAPYCLLLINLAVLACDVLFEWHGVPRFTQLGATLGILAVFFPLGLAFWACVRLALLCLALNLAVFLLFGGEENLRTNLLNTLYNGLVVLICSFALYLQDYAQREQFLGRRLLGMMAEQDSLTGLVNRRYYELLAQRALEQGAREEKGVALILVDVDDFKAYNDHYGHPAGDAALRQLGVVLRQGARRPLDIAARLGGEEFAVLLYDSEEGNTLAIAERLRQAVEALGIEHLGSSAGPCLTISLGVAYSTSGMGLDALYREADRALYEAKDAGRNAVRVAFRQHDR…	PA1851	atgcttgcacgcgacagcctggtacaggctggtctgccggataatccgtatgcgcgccagttgcgcaacggctttcgttggttgcggttcgaaaaggagctggaaaacgagtttcgcgagtttctcagctggaactcgctgatgcagcggcgcgctgccatcggggtggcgttcctgatctgggcgctgttcatcgtggccgactggatgatggtggacatccgcctgcaccccagcctgttcgagcaactgctgggcgtgcgcctgggaatgatcggcctgctgctggtggtctggccggcggccttcctgcccagcctgcgcaaggtcggcgatgccatcgccccctactgcctgctgctgatcaacctggcggtgctggcctgcgacgtgctgttc…	MLARDSLVQAGLPDNPYARQLRNGFRWLRFEKELENEFREFLSWNSLMQRRAAIGVAFLIWALFIVADWMMVDIRLHPSLFEQLLGVRLGMIGLLLVVWPAAFLPSLRKVGDAIAPYCLLLINLAVLACDVLFEWHGVPRFTQLGATLGILAVFFPLGLAFWACVRLALLCLALNLAVFLLFGGEENLRTNLLNTLYNGLVVLICSFALYLQDYAQREQFLGRRLLGMMAEQDSLTGLVNRRYYELLAQRALEQGAREEKGVALILVDVDDFKAYNDHYGHPAGDAALRQLGVVLRQGARRPLDIAARLGGEEFAVLLYDSEEGNTLAIAERLRQAVEALGIEHLGSSAGPCLTISLGVAYSTSGMGLDALYREADRALYEAKDAGRNAVRVAFRQHDR…
PROKKA_05022	ATGCACAACCCTCATGAGAGCAAGACCGACCTGGGCGCCCCTCTGGACGGCGCGGTCATGGTACTGCTTGTCGATGATCAGGCCATGATCGGAGAGGCTGTGCGTCGCTCACTGGCGAGCGAGGCGGGCATCGACTTCCATTTCTGTTCCGATCCGCAGCAGGCGGTGGCGGTGGCCAACCAGATCAAGCCGACGGTGATCCTCCAGGACCTGGTGATGCCCGGCGTCGACGGCCTCACGCTGCTCGCTGCCTACCGCGGCAACCCGGCGACCCGCGACATCCCGATCATCGTCCTGTCGACCAAGGAAGAGCCGACGGTGAAGAGCGCGGCGTTCGCCGCCGGCGCCAACGACTACCTGGTCAAGCTGCCTGACGCCATCGAGCTGGTGGCGCGGATC…	MHNPHESKTDLGAPLDGAVMVLLVDDQAMIGEAVRRSLASEAGIDFHFCSDPQQAVAVANQIKPTVILQDLVMPGVDGLTLLAAYRGNPATRDIPIIVLSTKEEPTVKSAAFAAGANDYLVKLPDAIELVARIRYHSRSYIALQQRDEAYRALRESQQQLLETNLVLQRLMNSDGLTGLSNRRHFDEYLEMEWRRSLREQSQLSLLMIDVDYFKSYNDTFGHVAGDEALRQVAGAIREGCSRSSDLAARYGGEEFAMVLPGTSPGGARLLAEKVRRTVESLQISHDQPRPGSHLTVSIGVSTLVPGGGGQTFRVLIEMADQALYQAKNNGRNQVGLMEQPVPPAPAG	PA3702	atgcacaaccctcatgagagcaagaccgacctgggcgcccctctggacggcgcggtcatggtactgcttgtcgatgatcaggccatgatcggagaggctgtgcgtcgctcactggcgagcgaggcgggcatcgacttccatttctgttccgatccgcagcaggcggtggcggtggccaaccagatcaagccgacggtgatcctccaggacctggtgatgcccggcgtcgacggcctcacgctgctcgctgcctaccgcggcaacccggcgacccgcgacatcccgatcatcgtcctgtcgaccaaggaagagccgacggtgaagagcgcggcgttcgccgccggcgccaacgactacctggtcaagctgccggacgccatcgagctggtggcgcggatc…	MHNPHESKTDLGAPLDGAVMVLLVDDQAMIGEAVRRSLASEAGIDFHFCSDPQQAVAVANQIKPTVILQDLVMPGVDGLTLLAAYRGNPATRDIPIIVLSTKEEPTVKSAAFAAGANDYLVKLPDAIELVARIRYHSRSYIALQQRDEAYRALRESQQQLLETNLVLQRLMNSDGLTGLSNRRHFDEYLEMEWRRSLREQSQLSLLMIDVDYFKSYNDTFGHVAGDEALRQVAGAIREGCSRSSDLAARYGGEEFAMVLPGTSPGGARLLAEKVRRTVESLQISHDQPRPGSHLTVSIGVSTLVPGGGGQTFRVLIEMADQALYQAKNNGRNQVGLMEQPVPPAPAG*
PROKKA_05590	ATGGACGAACGGGCGTCGAAGCCGCCAGGTCTTCTTCCGCTGTCACGCGAAGACCTTGAGAAAACCCTGCGATATGCCCTGGAGATCGTCAGCGACGGGATCTGGGACTGGAACATCGCGACCAACCAGGTCAGCCGCAGCGCCGGCTGGTACCTGATGCTCGGCTATCCGCCGCATAGCCTGCCGGAGAGCGTGGAGACCTGGAAGAGCATCATCCATCCCGAGGACTATCCGCGGGTGATGGCCAGCTTCCAGGCCTACCTCGACGGCGAAAGCCCGGAATACTGCGAGGAATACCGCTGCCGCACCTACAGCGGGGATTACCTGTGGATCAGCGATCGCGGGCGTTTCGTCGAGTTCGACGAGCGCGGCGAGCCGCGGCGGATGATCGGTGCGCAC…	MDERASKPPGLLPLSREDLEKTLRYALEIVSDGIWDWNIATNQVSRSAGWYLMLGYPPHSLPESVETWKSIIHPEDYPRVMASFQAYLDGESPEYCEEYRCRTYSGDYLWISDRGRFVEFDERGEPRRMIGAHHEIHQRKLVELELQQRNEELFDWNLRLEELVAERTEALHRVNQALASKMAEAQRLSEIDPLTELYNRRKFEQCLHHEWMRRQRHGRATALVMIDVDHFKRINDLFGHSTGDRVLVAFGRLVASELREVDVLARWGGEEFILLLPETGLEAAAALAERLRQRVRSQSFEMGERLTASFGVGVLNDGETLDLLLCRVDDALYRAKQRRDCVACC	PA0338	gtgcggcgcttacgctttccccgcaagcgtatagactgcctgccattcggtagaggccactggccagtcgaacgtgcgagggattgccgcaaaatggacgaacgggcgtcgaagccgccaggtcttcttccgctgtcacgcgaagaccttgagaaaaccctgcgatatgccctggagatcgtcagcgacgggatctgggactggaacatcgcgaccaaccaggtcagccgcagcgccggctggtacctgatgctcggctatccgccgcatagcctgccggagagcgtggagacctggaagagcatcatccatcccgaggactatccgcgggtgatggccagcttccaggcctacctcgacggcgaaagcccggaatactgcgaggaataccgctgccgc…	MRRLRFPRKRIDCLPFGRGHWPVERARDCRKMDERASKPPGLLPLSREDLEKTLRYALEIVSDGIWDWNIATNQVSRSAGWYLMLGYPPHSLPESVETWKSIIHPEDYPRVMASFQAYLDGESPEYCEEYRCRTYSGDYLWISDRGRFVEFDERGEPRRMIGAHHEIHQRKLVELELQQRNEELFDWNLRLEELVAERTEALHRVNQALASKMAEAQRLSEIDPLTELYNRRKFEQCLHHEWMRRQRHGRATALVMIDVDHFKRINDLFGHSTGDRVLVAFGRLVASELREVDVLARWGGEEFILLLPETGLEAAAALAERLRQRVRSQSFEMGERLTASFGVGVLNDGETLDLLLCRVDDALYRAKQRRDCVACC*
PROKKA_00080	ATGTCACTGCTCAAGCAATTGTTCCTCGCCATCTGCCTGTTCCTCGTCGTCGCCTTCAGCGGCAGCTTCGTCAGCAGCGTGGAGAACTCCCGCGAGCAGTTGCGCGGCCAGTTGCGCTCCCACGCCCAGGACGCCGCCACCGCCCTCGGCCTGTCCCTGACGCCACACGTGGACGACCCGGCGATGGTGCAACTGATGGTCAGCTCGATCTTCGACAGCGGCTACTTCGCCAGCATCCTGGTGATCGACATCAAGAGCGGCAAGCCGCTGGTCGAGCGCGTGCAAGCGCATGCCGAGCGTACGGTGCCCGGCTGGTTCGAACGCCTGGTGGATCTCCAGCCCCAGGGTGGCGACGCGCTGATCATGCGCGGCTGGGAACAGGCGGCGCGGGTCGAGGTG…	MSLLKQLFLAICLFLVVAFSGSFVSSVENSREQLRGQLRSHAQDAATALGLSLTPHVDDPAMVQLMVSSIFDSGYFASILVIDIKSGKPLVERVQAHAERTVPGWFERLVDLQPQGGDALIMRGWEQAARVEVVSHPQFALARLWDSALGSLYWLLACGAVSLLLGGWLLRRQLRPLDQMVRQAHAISRREFLSLPRLPRTPELRRVVQAMNQMVEKLRTLFAEEAARSDKLRAQAYQDSLTGLPNRRLFDARLNEQLGAGEHEHAGQLLLLRLNDLNGLNQRLGGQRTDELIQAVARLLVDSCGQQGRADWLLARSRGGEFAVLAPGCSREQAERLAEELCEGLENLARTGASDLTPVAYLGISAFAEGDSPADLLARADQALAQAESQPAQPWASQD…	PA1433	atgtcactgctcaagcaattgttcctcgccatctgcctgttcctcgtcgtcgccttcagcggcagcttcgtcagcagcgtggagaactcccgcgagcagttgcgcggccagttgcgctcccacgcccaggacgccgccaccgccctcggcctgtccctgacgccacacgtggacgacccggcgatggtgcaactgatggtcagctcgatcttcgacagcggctacttcgccagcatccgggtgatcgacatcaagagcggcaagccgctggtcgagcgcgtgcaggcgcatgccgagcgtacggtgcccggctggttcgaacgcctggtggatctccagccccagggtggcgacgcgctgatcatgcgcggctgggaacaggcggcgcgggtcgaggtg…	MSLLKQLFLAICLFLVVAFSGSFVSSVENSREQLRGQLRSHAQDAATALGLSLTPHVDDPAMVQLMVSSIFDSGYFASIRVIDIKSGKPLVERVQAHAERTVPGWFERLVDLQPQGGDALIMRGWEQAARVEVVSHPQFALARLWDSALGSLYWLLACGAASLLLGGWLLRRQLRPLDQMVRQAHAISRREFLSLPRLPRTPELRRVVQAMNQMVEKLRTLFAEEAARSDKLRAQAYQDSLTGLPNRRLFDARLNEQLGAGEHEHAGQLLLLRLNDLNGLNQRLGGQRTDELIQAVARLLVDSCGQQGRADWLLARSRGGEFAVLAPGCSREQAERLAEELCEGLENLARTGASDLTPVAYLGISAFAEGDSPADLLARADQALAQAESQPAQPWASQD…
PROKKA_00336	ATGTTCAGTGGCAAAACCGACGACAGGGGCTTGTGGGCGGGCATCCAGGCCGGTGTGCTGTTCTTTCTCGCCGCCCTGGCCTGCATCTACCTGTCGCGCCAGCCCGCCACCATCGCTGCGATCTGGCTGCCCAACGCGATCCTCACCGCCGCCCTGCTGCGCGCGCCGCTGCGCCAGTGGCCGGCGATCCTGCTCTGCTCCGCCGTGGCCAACCTGGCGGCCAACCGCCTGTATGGCGACAGCCTGTGGATGAGCGCGGCGTTCCTGCCGGCCAACCTGAGCGAAGCGATCTTCGCCGCGATGCTGTTACGCATCAACCGGGTGCGCGAGGACTTCGAATTCAACCTGCATTCGGCGGTTCGCGTGCTCTGGGCCGGCGCGCTGATCCCGCCCTTGCTC…	MFSGKTDDRGLWAGIQAGVLFFLAALACIYLSRQPATIAAIWLPNAILTAALLRAPLRQWPAILLCSAVANLAANRLYGDSLWMSAAFLPANLSEAIFAAMLLRINRVREDFEFNLHSAVRVLWAGALIPPLLGASVGAVLVSVFGMGRFPEMWARWYVGDAMGMLALLPLCMASNLAAWRHALSGRAGVDNAMLLLVTLVISFVALTRLPYAFIYVLLPLLVAAASTSVFGTALIGCLNTCFIAVLIALGVFVPESSQQRFGEPLLYLPMALTLIPAFLVSVIMERSRREQHQVAIGEAQFRGAMEFSAIGMALVSLEGRLFKVNEALCRMLGYSAERLGELSFQEITYVDDLELDLDLVRDLLAGRINSYQMEKRYLREDGETFWARISVSLVRDEE…	PA1181	atgttcagtggcaaaaccgacgacaggggcttgtgggcgggcatccaggccggtgtgctgttctttctcgccgccctggcctgcatctacctgtcgcgccagcccgccaccatcgctgcgatctggctgcccaacgcgatcctcaccgccgccctgctgcgcgcgccgctgcgccagtggccggcgatcctgctctgctccgccgtggccaacctggcggccaaccgcctgtatggcgacagcctgtggatgagcgcggcgttcctgccggccaacctgagcgaagcgatcttcgccgcgatgctgttacgcatcaaccgggtgcgcgaggacttcgaattcaacctgcattcggcggttcgcgtgctctgggccggcgcgctgattccgcccttgctc…	MFSGKTDDRGLWAGIQAGVLFFLAALACIYLSRQPATIAAIWLPNAILTAALLRAPLRQWPAILLCSAVANLAANRLYGDSLWMSAAFLPANLSEAIFAAMLLRINRVREDFEFNLHSAVRVLWAGALIPPLLGASVGAVLVSVFGMGRFPEMWARWYVGDAMGMLALLPLCMASNLAAWRHALSGRAGVDNAMLLLVTLVISFVALTRLPYAFIYVLLPLLVAAASTSVFGTALIGCLNTCFIAVLIALGVFLPESSQQRFGEPLLYLPMALTLIPAFLVSVIMERSRREQHQVAIGEAQFRGAMEFSAIGMALVSLEGRLFKVNEALCRMLGYSAERLGELSFQEITYVDDLELDLDLVRDLLAGRINSYQMEKRYLRQDGETFWARISVSLVRDEE…
PROKKA_00773	ATGAGGCAGAACCGGACTCTCGACAAGCCCCGCCTGCTCGGCCTGGTATGGCCCTTCATCGTCGTGGTGCTGCTGCAGGCCATGCTGGCGGGCGGCAGTCTCTACGTCCTCTCCGCGGTGCGCAGCTATGTCGGCGGCGAAAGCCTCTGGTCGAAGGGCCAGAAGGATGCCATCTACTACCTCACCCTCTATGCCGACTCACGCGCCGACGAAGACTTCCGCCGCTACGAGGAGGCCATCGCGATCCCCCTCGGCGACCGCGAGATGCGCCTTGCCCTGGACCAGCCCGACCCGGACATCGAGGCGGCCCGCCAGGGCATCCTCAAGGGCGGCAACCATGCCGACGACGTTACCGCGATCATCTGGCTGTACCGCAACTTCCACGACTTCAGTTACTTC…	MRQNRTLDKPRLLGLVWPFIVVVLLQAMLAGGSLYVLSAVRSYVGGESLWSKGQKDAIYYLTLYADSRADEDFRRYEEAIAIPLGDREMRLALDQPDPDIEAARQGILKGGNHADDVTAIIWLYRNFHDFSYFERAIELWLVGDKYVMELIDVAGKMRAGIGAGQASAEQVQQWKTEIHAINEKVTPAAKAFSDALGEGSRALLRLLLVANLTTASVLILLAFLRTRQQLMQRQEVENALDAERERAQITLASIGDGVITADTQGGISYLNPAAEQMTNWTLDKARGLPLASLFRIVDESSREEGMLLIEQILSGEIDGGREHSKLVLRHDGSSVPVTLVGAPIHRGGEITGVVLVLHDMTRERQYMARLSWQATHDALTGLTNRREFEYRLQIALERL…	PA0861	atgaggcagaaccggactctcgacaagccccgcctgctcggcctggtatggcccttcatcgtcgtggtgctgttgcaggccatgctggcgggcggcagtctctacgtcctctccgcggtgcgcagctatgtcggcggcgaaagcctctggtcgaagggccagaaggatgccatctactatctcaccctctatgccgactcacgcgccgacgaagacttccgccgctacgaggaggccatcgcgatccccctcggcgaccgcgagatgcgccttgccctggaccagcccgacccggacatcgaggcggcccgccagggcatcctcaagggcggcaaccatgccgacgacgttaccgcgatcatctggctgtaccgcaacttccacgacttcagttacttc…	MRQNRTLDKPRLLGLVWPFIVVVLLQAMLAGGSLYVLSAVRSYVGGESLWSKGQKDAIYYLTLYADSRADEDFRRYEEAIAIPLGDREMRLALDQPDPDIEAARQGILKGGNHADDVTAIIWLYRNFHDFSYFERAIELWLVGDKYVMELIDVAGKMRAGIGTGQASAEQVQQWKTEIHAINEKVTPAAKAFSDALGEGSRALLRLLLVANLTTASVLILLAFLRTRQQLMQRQEVENALDAERERAQITLASIGDGVITADTQGGISYLNPAAEQMTNWTLDKARGLPLASLFRIVDESSREEGMLLIEQILSGEIDGGREHSKLVLRHDGSSVPVTLVGAPIHRGAEITGVVLVLHDMTRERQYMARLSWQATHDALTGLTNRREFEYRLQIALERL…
PROKKA_01539	ATGACCGTCCATGTCGAGCCCTTGGCGCTGCCGGGCGGCAGCACCGATGTACTGCGGCTCTACGCCCGCGAAATTGCCATCGAGCGTACCCGGCTCCTTTATCTCGGCTCGCGCACGCCGACCCTGCTCATGCTGCTCGGCGGCGTGACCAGCGCCTGCCTGGTGTGGGGCAAGGTCAGCAGCTGGCTGCTCGGTGGCTGGCTGGTCTGGCTGGTGTTGCTCGCCGTCCTGCGCCTGCTGCAGGTCGCCGCCTTCCAGCAGGCCGACAGCCGTCGCCAGGCCAGCCGCCACTGGCGGCGGACCTTCCTGTGCGGCGCCGGCGCCTCGGGCCTGACCCTGGCGTTCGCGGTGATCATGCTGGTCCCGGCCGATGCCTTCCTCCAGCAGGTGCTGGTGTTC…	MTVHVEPLALPGGSTDVLRLYAREIAIERTRLLYLGSRTPTLLMLLGGVTSACLVWGKVSSWLLGGWLVWLVLLAVLRLLQVAAFQQADSRRQASRHWRRTFLCGAGASGLTLAFAVIMLVPADAFLQQVLVFGLVAAAILSASVAYAVSLPAFLTFALPGLLPSIVFLLLQPHSLLQGWGVLGLILLVALLVVAGQIHRLVQGALLRRFQTQALNLHLERVNAEAEALNRKLAQEVGQRRLVERELRAARDALQRRVEARTEELGATSQALSQSEARLAMALEASELGLWDWNLESGRVQHSYLEAVFSAGDGPEDYRRLIESIHPGDLPRIRRALAEHLKGRSELYRVEYRVRDREGGWRWLEDRGRAMARDPRGRVTRMLGTRSDISARKRLEEQQ…	PA5442	atgaccgtccatgtcgagcccttggcgctgccgggcggcagcaccgatgtactgcggctctacgcccgcgaaatcgccatcgagcgtacccggctcctttatctcggctcgcgcacgccgaccctgctcatgctgctcggcggcgtgaccagcgcctgcctggtgtggggcaaggtcagcagttggctgctcggcggctggctggtctggctggtgttgctcgccgtcctgcgcctgctgcaggtcgccgccttccagcaggccgatagccgtcgccaggccagccgccactggcggcggaccttcctgtgcggcgccggcgcctcgggcctgaccctggcgttcgcggtgatcatgctggtcccggccgatgccttcctccagcaggtgctggtgttc…	MTVHVEPLALPGGSTDVLRLYAREIAIERTRLLYLGSRTPTLLMLLGGVTSACLVWGKVSSWLLGGWLVWLVLLAVLRLLQVAAFQQADSRRQASRHWRRTFLCGAGASGLTLAFAVIMLVPADAFLQQVLVFGLVAAAILSASVAYAVSLPAFLTFALPGLLPSIVFLLLQPHSLLQGWGVLGLILLVALLVVAGQIHRLVQGALLRRFQTQALNLHLERVNAEAEALNRKLAQEVGQRRLVERELRAARDALQRRVEARTEELGATSQALSQSEARLAMALEASELGLWDWDLESGRVQHSYLEAVFSDAGDGPEDYRRLIESIHPGDLPRIRRALAEHLKGRSELYRVEYRVRDREGGWRWLEDRGRAMARDPRGRVTRMLGTRSDISARKRLEEQ…
PROKKA_01995	TTGTCAGCGCCCGCAGAACCCTTGCGCCTGCTCCTTCTGGCGGATACGCCGGACTGGGCGCCACTGCTAGGTGAACGCCTGAGAGCGCTGGGGCCTGCCTTTTCGCTGAGCATCGTCACCACCTGGGAGGGCGCGGCCACCCTGTTCGCCGCCGAGCCCCGGGGGCTGCTCCTGGCCACGCCGGCCTGCCTGCCGCTGGGGACTCCCTGTCCCTGGCCGGTGATCCTGCTGTTGCAGCAGGAGCCGGCGCAGGCGCCGGTTGGGGTGGTCGACTGGCTGGCCGCCGAACAGCTTTCCGAGGACAGCCTGCGCCGCTGCCTGCGCTACGCGCGCGAGCGCCTGGGTTTGCAGGCGACCCTGCAACTGCTCGCCGAGCAGGATCCGCTGACCGGCATCGCC…	LSAPAEPLRLLLLADTPDWAPLLGERLRALGPAFSLSIVTTWEGAATLFAAEPRGLLLATPACLPLGTPCPWPVILLLQQEPAQAPVGVVDWLAAEQLSEDSLRRCLRYARERLGLQATLQLLAEQDPLTGIANRQGFQTLLAARLSEFDGRGLVLGHLDLDNFRHVNDSLGHQGGDRLILQVVNRLRGFMENGDSLARLGSDEFALLLDTRRDPQRAERVAERIVECLGEPYWIDGESLLLGCSLGLAHARADEGADPLMWHAHIAMQQAKSRQGCTFHVFDERINRGVRSLADLEAELRRALRRDELELHYQPRLCLDSGRIVGLEALVRWRHGERGLLTPSEFVPLAEESGLIVPLGYWVIARALRDMQWLNGRGLEPLHMAVNLSFRQFQDSQLL…	PA5295	ttgtcagcgcccgcagaacccttgcgcctgctccttctggcggatacgccggactgggcgccactgctaggtgaacgcctgagagcgctggggcctgccttttcgctgagcatcgtcaccacctgggagggcgcggccaccctgttcgccgccgagccccgggggctgctcctggccacgccggcctgcctgccgctggggactccctgtccctggccggtgatcctgctgttgcagcaggaaccggcgcaggcgccggttggggtggtcgactggctggctgccgaacagctttccgaggacagcctgcgccgctgcctgcgctacgcgcgcgagcgcctgggtttgcaggcgaccctgcaactgctcgccgagcaggatccgctgaccggcatcgcc…	MSAPAEPLRLLLLADTPDWAPLLGERLRALGPAFSLSIVTTWEGAATLFAAEPRGLLLATPACLPLGTPCPWPVILLLQQEPAQAPVGVVDWLAAEQLSEDSLRRCLRYARERLGLQATLQLLAEQDPLTGIANRQGFQTLLAARLSEFDGRGLVLGHLDLDNFRHVNDSLGHQGGDRLILQVVNRLRGFMENGDSLARLGSDEFALLLDTRRDPQRAERVAERIVECLGEPYWIDGESLLLGCSLGLAHARADEGADPLMWHAHIAMQQAKSRQGCTFHVFDERINRGVRSLADLEAELRRALRRDELELHYQPRLCLDSGRIVGLEALVRWRHGERGLLTPSEFVPLAEESGLIVPLGYWVIARALRDMQWLNGRGLEPLHMAVNLSFRQFQDSQLL…
PROKKA_02344	ATGAAAAGTCATCCCGATGCCGCCAGCCGTTCGGCGGCCGAGGTTGTCACGCAGCTACCCGTGCCGTCGCGGCTCGGGCTGCTGCGTTTCGAGCGGCTGAACGAGCCGAGCTGGGCACTGCTGTTCCTCGATCCTGCCTGCGAGCGCCAGCTCGGGCTGCCGGCGACTACCCTCTGCGCACTGCTCGATGCGCCTTACGCCAGCCTGATGGAACCCGAGGCCCGCCACCGCCTGCACGAGCAGATCCAGCAGCAACTGGTGAAGCGCCCGCACTACCAGGTGAGCTACAAGCTGCACACACCCAACGGCGTGCTGACCATGCTGGAGTTCGGCGAAGCCTTCCAGCAGCATGGCCGCCAGTTGCTGCACGGCTACCTGATGGTCGAGGAGCGAGCGGAG…	MKSHPDAASRSAAEVVTQLPVPSRLGLLRFERLNEPSWALLFLDPACERQLGLPATTLCALLDAPYASLMEPEARHRLHEQIQQQLVKRPHYQVSYKLHTPNGVLTMLEFGEAFQQHGRQLLHGYLMVEERAESAERSEQLLDLESQNLRLKASLDLYQRSQDDHLQHLLRSRTQQNLIVRLARHRYLSSDPLLEAAQLITQAACEAYGTARAGIWRLLDDQRLEAVTVYRRDLDQYEKPQSIDASRYPAYLEAVHSGRAIDAHNAQRDPRTQELYKDYLKPLGVNALLDATIRIGGEVVGVLCLEHAGENRMWQSDEIAFAGELADQYAQVLMNHERRNVSSALHLFQRAVEQSASAFLLIDRDGVVEYVNPSFTSITQYSADEVRNRRLSELPALEN…	PA5017	atgaaaagtcatcccgatgccgccagccgttcggcggccgaggttgtcacgcagctacccgtgccgtcgcggctcgggctgctgcgtttcgagcggctgaacgagccgagctgggcactgctgttcctcgatcctgcctgcgagcgccagctcgggctgccggcgactaccctctgcgcactgctcgatgcgccttacgccagcctgatggaacccgaggcccgccaccgcctgcacgagcagatccagcagcaactggtgaagcgcccgcactaccaggtgagctacaagctgcacacacccaacggcgtgctgaccatgctggagttcggcgaagccttccagcagcatggccgccagttgctgcacggctacctgatggtcgaggagcgagcggag…	MKSHPDAASRSAAEVVTQLPVPSRLGLLRFERLNEPSWALLFLDPACERQLGLPATTLCALLDAPYASLMEPEARHRLHEQIQQQLVKRPHYQVSYKLHTPNGVLTMLEFGEAFQQHGRQLLHGYLMVEERAESAERSEQLLDLESQNLRLKASLDLYQRSQDDHLQHLLRSRTQQNLIVRLARHRYLSSDPLLEAAQLITQAACEAYGTARAGIWRLLDDQRLEAVTVYRRDLDQYEKPQSIDASRYPAYLEAVHSGRAIDAHNAQRDPRTQELYKDYLRPLGVNALLDATIRIGGEVVGVLCLEHAGENRMWQSDEIAFAGELADQYAQVLMNHERRNVSSALHLFQRAVEQSASAFLLIDRDGVVEYVNPSFTSITQYSADEVRNRRLSELPALEN…
PROKKA_02403	ATGGCCATCGAAAAGAAAACCATCCGCCTGCTGATTCTGGAAGACTCGCAGAACGAAGCCGAACGCCTGGTCAGTCTGTTCCGCAATGCCGGCCACGCGACCCGCGTACATCGACTGACCTCTCCCGAGGACCTCGCCGAAACCCTCCAGCAAAGCTGGGACCTGCTGATCGCCGCGCCGACCAGCGAGTGTCTCGAGCCCGGCGAGGCGCTCGCCACCTTGCGCCGCCAGTCGCGCGACATCCCGTTCATCCAGCTGGTGGCCGACAACAACTCCGACGCCATCACCGACGCCTTGATGCTCGGCGCCCAGGACGCCCTGCCGCAAGGCGAGGACGAGCGCCTGGTGCTGGTCGCCAACCGCGAGCTGGCCGGCCTCGCCGAACGCCGCGCGCGCCGC…	MAIEKKTIRLLILEDSQNEAERLVSLFRNAGHATRVHRLTSPEDLAETLQQSWDLLIAAPTSECLEPGEALATLRRQSRDIPFIQLVADNNSDAITDALMLGAQDALPQGEDERLVLVANRELAGLAERRARRAAELALREAEKRCQLLLDSSVDAITYVHDGMHIYANRSYMALFGYEDAEELEGLPVIDLIASCDQGAFKDFLKGYQNDQRQTELVCTGVKLDGQEFKARISLSAATYDGEPCIQVVIRGEVDNAELEEKLREVSSQDPVTGLYNRSHFLDLMDAAVQQAVTARKPSTLAYIHLNGYPSLQADHGLSGIDLLLGQLAGLMREQFGEEADLARFGDSIFAALFKGKTPEQAQAALQRLLKKVENHLFELNGRSAQATLSIGVAGLDEK…	PA4959	atggccatcgaaaagaaaaccatccgcctgctgattctggaagactcgcagaacgaagccgaacgcctggtcagtctgttccgcaatgccggccacgcgacccgcgtacatcgactgacctctcccgaggacctcgccgaaaccctccagcaaagctgggacctgctgatcgccgcgccgaccagcgagtgtctcgagcccggcgaggcgctcgccaccttgcgccgccagtcgcgcgacatcccgttcatccagctggtggccgacaacagctccgacgccatcaccgacgccttgatgctcggcgcccaggacgccctgcctcaaggcgaggacgagcgcctggtgctggtcgccaaccgcgagctggccggcctcgccgaacgccgcgcgcgccgc…	MAIEKKTIRLLILEDSQNEAERLVSLFRNAGHATRVHRLTSPEDLAETLQQSWDLLIAAPTSECLEPGEALATLRRQSRDIPFIQLVADNSSDAITDALMLGAQDALPQGEDERLVLVANRELAGLAERRARRAAELALREAEKRCQLLLDSSVDAITYVHDGMHIYANRSYMALFGYEDAEELEGLPVIDLIASCDQGAFKDFLKGYQNDQRQTELVCTGVKLDGQEFKARISLSAATYDGEPCIQVVIRGEVDNAELEEKLREVSSQDPVTGLYNRSHFLDLMDAAVQQAVTARKPSTLAYIHLNGYPSLQADHGLSGIDLLLGQLAGLMREQFGEEADLARFGDSIFAALFKGKTPEQAQAALQRLLKKVENHLFELNGRSAQATLSIGVAGLDEK…
PROKKA_02940	ATGAGCCCCCGCCTGAGTGCCCTTCGCCTGAGCCTGGCTTATCTCGCAATCGCCATCGCCTGGGCGTTCCTGAGCGATCATTTGTTACAAAACCAGGTCCAGGACCACGACCAACTGGTGTTCTGGATGACCGCCAAGCGGCTGTTCTTCTTCGCCGCAACCGGCCTGCTCCTGTACCTCTACCTGGTACGCCAGTTCCGCCGCAAGGCCCAGGCCTACGACGAACTGCACGGCAGCGAGCAGCGCCTGAACCGCGCCCTGGAAGCGGTGCGCGACGGACTCTGGGACTGGGACCTGGTGACCGACCGGATGTTCGTCTCGCCGGGCTACGCCGCGCTGATCGGCCTCGCTCCGGAGGAACTCGGCGACCCCATCGAGACCTGGAAGAAGCGCCTGCAC…	MSPRLSALRLSLAYLAIAIAWAFLSDHLLQNQVQDHDQLVFWMTAKRLFFFAATGLLLYLYLVRQFRRKAQAYDELHGSEQRLNRALEAVRDGLWDWDLVTDRMFVSPGYAALIGLAPEELGDPIETWKKRLHPEEYATVLEAHRNHLQGLTDNLDHIYRLRHKDGDYRWIHSRGRVLRDALGKPLHYTGVARDITLQRLKEDHLRQAAAVFDSTREGVLVTDAQAVIVHVNPSFERITGYRSEDVLGKTPAILRSGRQDQAFYQRLWLALREQDVWSGEIWNRRKSGDIYPQWLHIRVVRNDQGQLTHYVGVFSDLSSIKRSENELDFLAHHDSLTGLPNRVLLRERIEQALENGKDRTVAGALLLIDLDHFKHINDSLGHTTGDMLLKEVSKRLQHQ…	PA0285	atgagcccccgcctgagtgcccttcgcctgagcctggcttatctcgcaatcgccatcgcctgggcgttcctgagcgatcatttgttacaaaaccaggtccaggaccacgaccaactggtgttctggatgaccgccaagcggctgttcttcttcgccgcaaccggcctgctcctgtacctctacctggtacgccagttccgccgcaaggcccaggcctacgacgaactgcacggcagcgagcagcgcctgaaccgcgccctggaagcggtgcgcgacggactctgggactgggacctggtgaccgaccggatgttcgtctcgccgggctacgccgcgctgatcggcctcgctccggaggaactcggcgaccccatcgagacctggaagaagcgcctgcac…	MSPRLSALRLSLAYLAIAIAWAFLSDHLLQNQVQDHDQLVFWMTAKRLFFFAATGLLLYLYLVRQFRRKAQAYDELHGSEQRLNRALEAVRDGLWDWDLVTDRMFVSPGYAALIGLAPEELGDPIETWKKRLHPEEYATVLEAHRNHLQGLTDNLDHIYRLRHKDGDYRWIHSRGRVLRDALGKPLHYTGVARDITLQRLKEDHLRQAAAVFDSTREGVLVTDAQAVIVHVNPSFERITGYRSEDVLGKTPAILRSGRQDQAFYQRLWLALREQDVWSGEIWNRRKSGEIYPQWLHIRAVRNDQGQLTHYVGVFSDLSSIKRSENELDFLAHHDSLTGLPNRVLLRERIEQALENGKDRTVAGALLLIDLDHFKHINDSLGHTTGDMLLKEVSKRLQHQ…
PROKKA_03687	GTGTCGACCCCCTCGCTAACCCCGTCGCCGCCTCCCGCCGGCGACCCACTGACCGTACCCGACCGACCGGCAGCCAAGGCTGGCCTGCTGTTGCTGGTCCTGTTGATGCTCGGCCTGCTGCTCTGGCAGATGAGCCAGGAGCTGCGCCAGCAGGAACGCTTCGAACACGAGCGAGCCGCGGCCCAGCTCGATCGTCTCAACGACCGCCTGTCCCTGACCCTCGAACTCAAGGCGCGCACCGCCCTCGCCCTGCTCCCGGGCGTGCCCCCCAGCGAGCGTGGCGAGATCCAGAACAGGCTGTTGCCACGCATCAGCGATGCGCTGCCACAGGTCCGCCAGTTGCAATGGGTGGACAGCGCCCCGCAGACGGGCAGCCCGTCGCCGGAAACGACGCTGCCC…	VSTPSLTPSPPPAGDPLTVPDRPAAKAGLLLLVLLMLGLLLWQMSQELRQQERFEHERAAAQLDRLNDRLSLTLELKARTALALLPGVPPSERGEIQNRLLPRISDALPQVRQLQWVDSAPQTGSPSPETTLPEQLRQHAGSGLYHYCLDPRDGESLYLTLREPGSRRDSGFWLLHLASDSLAQWSPDLPTGNLLWRLEDQYAGRVLWHTPGSTALLDDMQTLGVEPLRNSDWQLRGLYDSTRVRLGLLPGIGGELAIFLLLVGVTVYMLLRLHREQQGLRAMTLASQRSLRQAATALAAIDERVLVTRADGRLSYLNPQAERLFGISSAQARQHHLLGLLPDLEPGWLTDAGGDGETRSELLPLRVRGEPRTFTLSRHPLASYPALADQAWTLREQIL…	PA4601	gtgtcgaccccctcgctaaccccgtcgccgcctcccgccggcgacccactgaccgtacccgaccgaccggcagccaaggctggcctgctgttgctggtcctgttgatgctcggcctgctgctctggcagatgagccaggagctgcgccagcaggaacgcttcgaacacgagcgggccgcggcccagctcgatcgtctcaacgaccgcctgtccctgaccctcgaactcaaggcgcgcaccgccctcgccctgctcccgggcgtgccccccagcgagcgtggcgagatacagggcaggctgttgccgcgcatcagcgatgcgctgccgcaggtgcgccagttgcaatgggtggacagcgccccgcagacggacagcccgtcgccggaaacgacgctgccc…	MSTPSLTPSPPPAGDPLTVPDRPAAKAGLLLLVLLMLGLLLWQMSQELRQQERFEHERAAAQLDRLNDRLSLTLELKARTALALLPGVPPSERGEIQGRLLPRISDALPQVRQLQWVDSAPQTDSPSPETTLPEQLRQHAGSGLYHYCLDPRDGESLYLTLREPGSRRDSGFWLLHLASDSLAQWSPDLPTGNLLWRLEDQYAGRVLWHTPGSTALLDDMQTLGVEPLRNSDWQLRGLYDSTRVRLGLLPGIGGELAIFLLLVGVTVYMLLRLHREQQGLRAMTLASQRSLRQAATALAAIDERVLVTRADGRLSYLNPQAERLFGISSAQARQHHLLGLLPDLEPGWLTDAGGDGETRSELLPLRVRGEPRTFTLSRHPLASYPALADQAWTLREQIL…
PROKKA_03934	TTGAAACTGGACTCCCGACACAGCCTCTCGCTCAAGCTGCTGCGTGTCGTGCTACTGGCGGCGCTAGCCGTTGGCGTAGTGCTCAGTTGCGCGCAGATCGTCTTCGACGCCTACAAGGCCAAGCAGGCGGTGAGCAGCGACGCCCAACGCATCCTCGCGATGGTCCGCGACCCTTCCACCCAGGCGGTCTACAGCCTCGACCGGGAAATGGCGATGCAGGTCCTCGAAGGCCTGTTCCAGCACGAGGCGGTGCGCCAGGCGAGCATCGGCCATCCCGGCGAGCCGATGCTGGCGGAGAAATCCAGGCCGCTGCTGGACCTGCCGACGCGCTGGCTGACCGACCCGATCCTCGGCCAGGAACGCACCTTCAGCATTCGACTGATCGGCCGCCCGCCCTAT…	LKLDSRHSLSLKLLRVVLLAALAVGVVLSCAQIVFDAYKAKQAVSSDAQRILAMVRDPSTQAVYSLDREMAMQVLEGLFQHEAVRQASIGHPGEPMLAEKSRPLLDLPTRWLTDPILGQERTFSIRLIGRPPYSEYYGDLKITLDTAPYGENFVTTSEIIFISGILRALAMGLVLFLVYHWMLTKPLSKIIEHLVSINPDRPSQHQLPLLKGHERNELGLWVTTANQLLASIESNSHLRREAEDNLLRISQYDFLTGLPNRQLLQQQLDQILDGAGRQQRRVAVLCLGLDDFKGINEQYTYQLGDQLLIALADRLRGHSARLGSLARLGGDQFALVQADIEQPYEAAELAQSILDGLEAPFEIDQHEVRLRATIGITLFPEDGETTEKLLQKAEQTMTL…	PA4367	ttgaaactggactcccgacacagcctctcgctcaagctgctgcgtgtcgtgctactggcggcgctagccgttggcgtagtgctcagttgcgcgcagatcgtcttcgacgcctacaaggccaagcaggcggtgagcagcgacgcccaacgcatcctcgcgatggtccgcgacccttccacccaggcggtctacagcctcgaccgggaaatggcgatgcaggtcctcgaaggcctgttccagcacgaggcggtgcgccaggcgagcatcggccatcccggcgagccgatgctggcggagaaatccaggccgctgctggacctgccgacgcgctggctgaccgacccgatcctcggccaggaacgcaccttcagcattcgactgatcggccgcccgccctat…	MKLDSRHSLSLKLLRVVLLAALAVGVVLSCAQIVFDAYKAKQAVSSDAQRILAMVRDPSTQAVYSLDREMAMQVLEGLFQHEAVRQASIGHPGEPMLAEKSRPLLDLPTRWLTDPILGQERTFSIRLIGRPPYSEYYGDLKITLDTAPYGENFVTTSEIIFISGILRALAMGLVLFLVYHWMLTKPLSKIIEHLVSINPDRPSQHQLPLLKGHERNELGLWVTTANQLLASIESNSHLRREAEDNLLRISQYDFLTGLPNRQLLQQQLDQILDGAGRQQRRVAVLCLGLDDFKGINEQYTYQLGDQLLIALADRLRGHSARLGSLARLGGDQFALVQADIEQPYEAAELAQSILDGLEAPFEIDQHEVRLRATIGITLFPEDGETTEKLLQKAEQTMTL…
PROKKA_04097	GTGAAATACGGGGCCGGTTGCACAACCGGCCCTTTTTCATTGCGACGAGAGCGTTCCATGACCGTCACCGAGCAGTTGAGCGCCCTGGACAGCATCCTGGCCCACGGCGACCTGCACTGCCTGTTCCAGCCCATCCTCTCGCTTTCCGAACGGCGCCTGGTCGGCTACGAAGCGCTGACCCGCGGTCCGTCCAACAGCCCACTGCACTCGCCCCTGGCGCTGTTCGCCGTGGCCCGCCAATGCGGAAGGCTGAGCGAACTGGAACTACTCTGCCGACAACGCGCCTTCAGCCGCTTCCGCGACATCCAGGGCGACGCCATGCTGTTCCTCAACGTCTCTCCGGAGTCCCTCCTCGAAGCCGGCCATCCGCCCGGCCGCACCCTGCAATTGCTGCAACAG…	VKYGAGCTTGPFSLRRERSMTVTEQLSALDSILAHGDLHCLFQPILSLSERRLVGYEALTRGPSNSPLHSPLALFAVARQCGRLSELELLCRQRAFSRFRDIQGDAMLFLNVSPESLLEAGHPPGRTLQLLQQLGISPNRVVIELTEQTPIDDFDLLDTALHHYRAMGFSIALDDLGAGYSSLRLWSELRPDYVKIDRHFVDGIHLDTVKREFVGSILKMARASRAQVIAEGIELPEELAVLSEMGVDLVQGYLFGRPQEHPASDVQQMLPSAGAPSQSSSDEHGDLRALLLEQRAVDVRTSTQEVVEIFRRQANLNSLAILDEEGRPIGIVHRHALTDALLRPFACDLFLRKPISRLMSDDFLAAELGQTLQQVSRLLTSRARQRIEEDFIVTRGGHY…	PA3258	gtgaaatacggggccggttgcacaaccggccctttttcattgcgacgagagcgttccatgaccgtcaccgagcagttgagcgccctggacagcatcctggcccacggcgacctgcactgcctgttccagcccatcctctcgctttccgaacggcgcctggtcggctacgaagcgctgacccgcggtccgtccaacagcccgctgcactcgcccctggcgctgttcgccgtggcccgccaatgcggacggctgagcgaactggaactactctgccgacaacgcgccttcagccgcttccgcgacatccagggcgacgccatgctgttcctcaacatctccccggagtccctcctcgaggccggccatccgcccggccgcaccctgcaattgctgcaacag…	MKYGAGCTTGPFSLRRERSMTVTEQLSALDSILAHGDLHCLFQPILSLSERRLVGYEALTRGPSNSPLHSPLALFAVARQCGRLSELELLCRQRAFSRFRDIQGDAMLFLNISPESLLEAGHPPGRTLQLLQQLGISPNRVVIELTEQTPIDDFDLLDTALHHYRSMGFSIALDDLGAGYSSLRLWSELRPDYVKIDRHFVDGIHLDTVKREFVGSILKMARASRAQVIAEGIELPEELAVLSEMGVDLVQGYLFGRPQEHPASDVQQMLPSADAPSQSSSDEHGDLRALLLEQRAVDVRTSTQEVVEIFRRQANLNSLAILDEEGRPIGIVHRHALTDALLRPFACDLFLRKPISRLMSDDFLAVELGQTLQQVSRLLTSRARQRIEEDFIVTRGGHY…
PROKKA_04161	ATGCCTTTTCTCCCCGGGAAAATGCCGAAACCGGCCGTATGTCGGCGGCCAGCGACTTCCTTCCATGCCGACCTTGCAGGTGGCTCCCGCTATCTATACTGGAAGCACAATGCCACCCCCAGCCCGCACCCGCGCCGTCCGCGGGTTTTCCGTGTCCAGGGAGACACCGCTATGGATTGGCAAGGCCTGCGCTTCCTCGGAGAGTCTCCCGTCGACGGCTACGTGCTGCAGAACTGCACCTATTCGCCGTCGCTGGTGGCGCTCGCCTTCCTCGTCGCCTGCCTCGCCGGGTACACGGCACTGGACATGGTCGAGCGGGTCGGCAACAGCCTGAGCCACCCGCGCCTCTGGCAATGGATCGGGGCGTTCTGCCTGGGCAGCGGCATCTGGGCCACGCAT…	MPFLPGKMPKPAVCRRPATSFHADLAGGSRYLYWKHNATPSPHPRRPRVFRVQGDTAMDWQGLRFLGESPVDGYVLQNCTYSPSLVALAFLVACLAGYTALDMVERVGNSLSHPRLWQWIGAFCLGSGIWATHFVAMLAFHAPIALRYDLPITGLSLLIAVAASYLAMYMTARPRFGLLPCLLAACCIGLGIAAMHYTGMAAMRSVATQYYQPSLFALSVLIAIGAAFTALAAVPYLRGRRSARYRYMKLIASLLLAGAIAAMHFTGMAALVLSVPAGTPLELQASADSLRLGWLTGVLASAIAACGIWAAWSEKQRERRLSENSRVNALLNQLDHAHASLRQMARYDSLTGLQNRTAFNEVFVQHLENCRLRGKGLAVMFLDLDHFKRINDSLGHDSG…	PA3311	atgccttttctccccgggaaaatgccgaaaccggccgtatgtcggcggccagcgacttccttccatgccgaccttgcaggtggctcccgctatctatactggaagcacaatgccacccccagcccgcacccgcgccgtccgcgggttttccgtgtccagggagacaccgctatggattggcaaggcctgcgcttcctcggagagtctcccgtcgacggctacgtgctgcagaactgcacctattcgccgtcgctggtggcgctcgccttcctcgtcgcctgcctcgccgggtacacggcactggacatggtcgagagggtcggcaacagcctgagccacccgcgcctctggcaatggatcggggcgttctgcctgggcagcggcatctgggccacgcat…	MPFLPGKMPKPAVCRRPATSFHADLAGGSRYLYWKHNATPSPHPRRPRVFRVQGDTAMDWQGLRFLGESPVDGYVLQNCTYSPSLVALAFLVACLAGYTALDMVERVGNSLSHPRLWQWIGAFCLGSGIWATHFVAMLAFHAPIALRYDLPITGLSLLIAVAASYLTMYMTARPRFGLLPCLLAACCIGLGIAAMHYTGMAAMRSVATQYYQPSLFALSVLIAIGAAFTALAAVPYLRGRRSARYRYMKLIASLLLAGAIAAMHFTGMAALVLSVPAGTPLELQASADSLRLGWLTGVLASAIAACGIWAAWSEKQRERRLSENSRVNALLNQLDHAHASLRQMARYDSLTGLQNRTAFNEVFVQHLENCRLRGKGLAVMFLDLDHFKRINDSLGHDSG…
PROKKA_04654	ATGCTTATCAGCAGCTACAACCAGGTTCTTGTCGCCTTTTCCCTGATTGTGGCCATCCTGGCGTCCTACACCGCTCTCGACATGGCCGGCCGGGTGACCCTGGCGAAAGGCCGCGAGGCGCTCTCCTGGCTGATCGGCGGCGCTTTCGCCATGGGCTTCGGCATCTGGTCGATGCATTTCGTCGGAATGCTCGCCTTCAGCCTGCCGATCCCGCTCGGCTACGACCTGGGCCTGACCCTGCTGTCGCTGCTGCTGGCCGTCGGCAGTTCGGCCTTCGCCCTCTGGCTGGTGTGCCAGGCGGAACTCCCCTGGCAACGCCTGGCGCTGGGCGCCCTGCTGATGGGCAGCGGCATCGCCGCCATGCACTACACCGGGATGGCCGCCCTGCTGATGATGCCG…	MLISSYNQVLVAFSLIVAILASYTALDMAGRVTLAKGREALSWLIGGAFAMGFGIWSMHFVGMLAFSLPIPLGYDLGLTLLSLLLAVGSSAFALWLVCQAELPWQRLALGALLMGSGIAAMHYTGMAALLMMPGIVYDPLWLGLSILIAVIASGAALWIAFRLRHGSRRIVLVRAGAALVMGCAIVGMHYTGMAAAQFPLGSFCGAAGRGIDNGWLAVLVIVITLAVIAIALIVSVLDSRLEARTSVLATSLARANRELIQLALHDNLTKLPNRMLLDDRLEQAIQQAIRDDRRFAVLFMDLDGFKAVNDAYGHHLGDLLLIEVAERIRANVRAQDTIARLGGDEFVLLIEAREPADAATLAEKLVKRISQPYQISRHEVRISASIGIALYPGDGQTRH…	PA1727	atgcttatcagcagctacaaccaggttcttgtcgccttttccctgattgtggccatcctggcgtcctacaccgctctcgacatggccggccgggtgaccctggcgaaaggccgcgaggcgctctcctggctgatcggcggcgctttcgccatgggcttcggcatctggtcgatgcatttcgtcggcatgctcgccttcagcctgccgatcccgctcggctacgacctgggcctgaccctgctgtcgctgctgctggccgtcggcagttcggccttcgccctctggctggtgtgccaggcggaactcccctggcaacgcctggcgctgggcgccctgctgatgggcagcggcatcgccgccatgcactacaccgggatggccgccctgctgatgatgccg…	MLISSYNQVLVAFSLIVAILASYTALDMAGRVTLAKGREALSWLIGGAFAMGFGIWSMHFVGMLAFSLPIPLGYDLGLTLLSLLLAVGSSAFALWLVCQAELPWQRLALGALLMGSGIAAMHYTGMAALLMMPGIVYDPLWLGLSILIAVIASGAALWIAFRLRHGSRRIVLVRAGAALVMGCAIVGMHYTGMAAAQFPLGSFCGAAGRGIDNGWLAVLVIVITLAVIAIALIVSVLDSRLEARTSVLATSLARANRELIQLALHDNLTKLPNRMLLDDRLEQAIQQAIRDDRRFAVLFMDLDGFKAVNDAYGHHLGDLLLIEVAERIRANVRAQDTIARLGGDEFVLLIEAREPADAATLAEKLVKRISQPYQISRHEVRISASIGIALYPGDGQTRH…
PROKKA_05349	ATGCAGCGTCTGCAGGCCGTGCTTCTCCTGTGTCTGGCCTGCTGCTGGCCGGGGCTGGCCGGCGCCCTCACGCTCACGCCCGAGGAACGGGCCTGGCTGGCCGAGCACCCGAGCATCCGCCTGGGCGTGGACACCTCCTGGCCGCCATTCGAATACCGCGACGAACAGGGCCGCTACCAGGGAGTCGCCGCCGGCTACATCGGCCTGCTACAGGAACGCCTGGGCGTCAGCCTGACGCCTGTCGAACCGAAGACCTGGACGCAGGTCCTGGAGCAGGCCAAGGACGGTCGGCTGGACCTGCTGCCCGGCATCATGGCTACCCCGGAGCGCCAGGAGTACCTGAGCTTCACCCGGCCCTACCTGGATTTCCCGATCATCATCCTGGCACGCAAGAACGGC…	MQRLQAVLLLCLACCWPGLAGALTLTPEERAWLAEHPSIRLGVDTSWPPFEYRDEQGRYQGVAAGYIGLLQERLGVSLTPVEPKTWTQVLEQAKDGRLDLLPGIMATPERQEYLSFTRPYLDFPIIILARKNGPMPKRIDELYELKVAVVDHYAPHELLIAQHPDLTLLPLPSVAAALQALATGQADAFVGDFASSVWNLRQLKLNGLEISGETPYRYQLAMAVPRGQPILAGIVDKVLADLSAEEIERLQAPWVGGLLDRRPAWREMATYGLPIVLLILVSVAILLAMNRRLRREVSRRRQLERELRDSEQHYRGLVESLNAIAWEMRLEENRFTYVSPHAERLLGYPLGEWLQPGFWQRTLHPMDAEYAIHYCMSESQAGRDHSFDYRMLAADGRVV…	PA0575	atgcagcgtctgcaggccgtgcttctcctgtgtctggcctgctgctggccggggctggccggcgccctcacgctcacgcccgaggaacgggcctggctggccgagcacccgagcatccgcctgggcatggacacctcctggccgccattcgaataccgcgacgaacagggccgctaccagggactcgccgccggctacatcggcctgctacaggaacgcctaagcgtcagcctgacgcctgtcgaaccgaagacctggacgcaggtcctggagcaggccaaggacggtcggctggacctgctgcccggcatcatggctaccccggagcgccaggagtacctgagcttcacccggccctacctggatttcccgatcatcatcctggcacgcaagaacggc…	MQRLQAVLLLCLACCWPGLAGALTLTPEERAWLAEHPSIRLGMDTSWPPFEYRDEQGRYQGLAAGYIGLLQERLSVSLTPVEPKTWTQVLEQAKDGRLDLLPGIMATPERQEYLSFTRPYLDFPIIILARKNGPMPKRIDELYGLKVAVVDHYAPHELLIAQHPDLTLLPLPSVAAALQALATGQADAFVGDFASSVWNLRQLKLNGLEISGETPYRYQLAMAVPRGQPILAGIVDKVLADLSAGEIERLQAPWVGGLLDRRPAWREMATYGLPIVLLILVSVAILLAMNRRLRREVSRRRQLERELRDSEQHYRGLVESLNAIAWEMRLEENRFTYVSPHAERLLGYPLGEWLQPGFWQRTLHPMDAEYAIHYCMSESQAGRDHSFDYRMLAADGRVV…
PROKKA_05897	ATGCTTGCTTCAGCGATTGCCAGCGGTACCGCAGTCTCCCAGGTCTCCAAGCATCTCCTAATGTTCCTGGCCGCCCTTTTCCTCGCCCTCGGTGCATGCGGCTGGGCGATCCTGCACATCGCCAGGCACCAGGACGACATCGCCATCGAGCAGAGCCATTTCTACGTGGAAAAGGCGCTGCAGAATCGCCGGGAAAATTCCGAGCAGTTCTCCACCACCTATTCCTTCTGGACCGACGCCTACGTCTATCTGGGAAACCGGGTCGACGTGGACTGGGCCTTCACCAAGAACAACCTCGGCTCGGTGCTCTACACCACCAATGGCTACGACGGCGTCTTCGTCATCGATGACCGTGGCACTCGCTACGCCATGCTCGAGGGCGAGCTTTCCGAACGCTCG…	MLASAIASGTAVSQVSKHLLMFLAALFLALGACGWAILHIARHQDDIAIEQSHFYVEKALQNRRENSEQFSTTYSFWTDAYVYLGNRVDVDWAFTKNNLGSVLYTTNGYDGVFVIDDRGTRYAMLEGELSERSLADSLNADTGDILRSARRAAVDEAAISRYVDFDGAPAILVASAIKPTSDHAPIDLAKASVMVFVDRLTPAKLAKLGGDYGIANLHLLAGGAAGDKESLALEGTPHRLAWVSSRPGSAMLRETALPLLGIFVLAAGLLFWLSRSAVLNARAVDRQQKVLKRSNQALLASEERFKSIAEAASDWIWEVDGHFVFTYLSVRFRDVTGYQPEAWIGRRLDELLDSDTVNIVKWLEGLPDAGVPSSLVCAFRDSQGQARIGKLSASATRNG…	PA2072	atgcttgcttcagcgattgccagcggtaccgcagtctcccaggtctccaagcatctcctaatgttcctggccgcccttttcctcgccctcggtgcatgcggctgggcgatcctgcacatcgccaggcatcaggacgacatcgccatcgagcagagccatttctacgtggaaaaggcgctgcagaatcgccgggaaaattccgagcagttctccaccacctattccttctggaccgacgcctacgtctatctgggaaaccgggtcgacgcggactgggccttcaccaagaacaacctcggctcggtgctctacaccaccaatggctacgacggcgtcttcgtcatcgacgaccgtggcactcgctacgccatgctcgagggcgagctttccgaacgctcg…	MLASAIASGTAVSQVSKHLLMFLAALFLALGACGWAILHIARHQDDIAIEQSHFYVEKALQNRRENSEQFSTTYSFWTDAYVYLGNRVDADWAFTKNNLGSVLYTTNGYDGVFVIDDRGTRYAMLEGELSERSLADSLNADTGDILRSARRAAVDEAAISRYVDFDGAPAILVASAIKPTSDHAPIDLAKASVMVFVDRLTPAKLAKLGGDYGIANLHLLAGGAAGDKESLALEGTPHRLAWVSSRPGSAMLRETALPLLGIFVLAAGLLFWLSRSAVLNARAVDRQQKVLKRSNQALLASEERFKSIAEAASDWIWEVDGHFVFTYLSVRFRDVTGYQPEAWIGRRLDELLDSDTVNIVKWLEGLPDAGAPSSLVCAFRDSQGQARVGKLSASAIRNG…
PROKKA_00591	ATGACTGCGACAGACAGAACGCCCCCGCCATTGAAATGGCTCTGCCTCGGCAACCGTGATGCGAACGACGGATTCGAGCTCTTCGCCCATGGCATCTATGCGAGGAACGGCGCGTTGGTCGGCAGCAAGCTCTCCCTGCGCGAACGGCGCCAGCGCGTCGACCTGTCGGCCTTCCTTTCCGGCGCACCGCCGCTGCTTGCCGAGGCGGCGGTCAAGCACCTGCTGGCACGCCTCCTGTGCGTGCACCGGCACAACACCGACCTCGAACTGCTCGGCAAGAACTTCATTCCCCTGCATGCCAGCAGCCTGGGCAACGCCGGGGTCTGCGAGCGGATCCTGGCCTCGGCCAGGCAATTGCAGCAGCACCAGGTCGAACTCTGCCTGCTGCTGGCCATCGAC…	MTATDRTPPPLKWLCLGNRDANDGFELFAHGIYARNGALVGSKLSLRERRQRVDLSAFLSGAPPLLAEAAVKHLLARLLCVHRHNTDLELLGKNFIPLHASSLGNAGVCERILASARQLQQHQVELCLLLAIDEQEPASAEYLTSLARLRDSGVRIALHPQRIDTDARQCFAEVDAGLCDYLGLDARLLAPGPLTRNLRQRKSIEYLNRLLVAQDIQMLCLNVDNEELHQQANALPFAFRHGRHYSEPFQAWPFSSPAC	PA0707	atgactgcgacagacagaacgcccccgccattgaaatggctctgcctcggcaaccgtgatgcgaacgacggattcgagctcttcgcccatggcatctatgcgaggaacggcgcgttggtcggcagcaagctctccctgcgcgaacggcgccagcgcgtcgacctgtcggccttcctttccggcgcaccgccgctgcttgccgaggcggcggtcaagcacctgctggcacgcctcctgtgcgtgcaccggcacaacaccgacctcgaactgctcggcaagaacttcattcccctgcatgccagcagcctgggcaacgccggggtctgcgagcggatcctggcctcggccaggcaattgcagcagcaccaggtcgaactctgcctgctgctggccatcgac…	MTATDRTPPPLKWLCLGNRDANDGFELFAHGIYARNGALVGSKLSLRERRQRVDLSAFLSGAPPLLAEAAVKHLLARLLCVHRHNTDLELLGKNFIPLHASSLGNAGVCERILASARQLQQHQVELCLLLAIDEQEPASAEYLTSLARLRDSGVRIALHPQRIDTDARQCFAEVDAGLCDYLGLDARLLAPGPLTRNLRQRKSIEYLNRLLVAQDIQMLCLNVDNEELHQQANALPFAFRHGRHYSEPFQAWPFSSPAC*
PROKKA_01070	ATGGCAACCCCACCCTATCCCGAGGACGAGCATTCGAGACAGGCCTACGTCGACCAACTCGGTCTGCTGGAAGAAGGTGCGGACGAGGTATTCGAGGAAATCCTCGCCGCCGCTACGTCCTACTTCCAGACGCCCATCGCGCTCATTTCCATCCTCGACCATCAGCGCCAGTGGTTTCGCGCGAGCATCGGCCTCGATATCCGGCAGACGCCGCGACGGGATTCGTTCTGCGCCTATGCGATCCTGGGCAAGGGAGTATTCGAGGTGGCCGACGCCACCCTCGACCCGCGCTTCCGGGACAACCCCTATGTGCAAGGCGAACCGCGCATCCGCTTCTACGCCGGGGCTCCGCTGGCCACCGCGGAAGGTCTCAACCTCGGCAGCCTCTGCGTCATCGAC…	MATPPYPEDEHSRQAYVDQLGLLEEGADEVFEEILAAATSYFQTPIALISILDHQRQWFRASIGLDIRQTPRRDSFCAYAILGKGVFEVADATLDPRFRDNPYVQGEPRIRFYAGAPLATAEGLNLGSLCVIDREPRGPLAERDVAMLEHFARLVMARIHTLRSTNYIDEPTGLYNRLRLQEDVSLRLQRDGALTVIAADLLPLALLNTIIRTLGYPFSNDLMLEARDRIRAELPDFTLYKISPTRFGLLLPRQQQEETESVCLRLLRAFESPVVCRGIPIKANVGLGVLPLADDPLDGDQDWLRLVVSAADDARDRGVGWARYNPPLDQAQQRAFTLLTSLSQAIGTEEGFHLVYQPKIDLPTGRCTGVEALLRWRHPQLGFVSPAEFVPLAEKTALM…	PA2567	atggcaaccccaccctatcccgaggacgagcattcgagacaggcctacgtcgaccaactcggtctgctggaagaaggtgcggacgaggtattcgaggaaatcctcgccgccgctacgtcctacttccagacgcccatcgcgctcatttccatcctcgaccatcagcgccagtggtttcgcgcgagcatcggcctcgatatccggcagacgccgcgacgggattcattctgcgcctatgcgatcctgggcaagggagtattcgaggtggccgacgccaccctcgacccgcgcttccgggacaacccctatgtgcaaggcgaaccgcgcatccgcttctacgccggggctccgctggccaccgcggaaggtctcaacctcggcagcctctgcgtcatcgac…	MATPPYPEDEHSRQAYVDQLGLLEEGADEVFEEILAAATSYFQTPIALISILDHQRQWFRASIGLDIRQTPRRDSFCAYAILGKGVFEVADATLDPRFRDNPYVQGEPRIRFYAGAPLATAEGLNLGSLCVIDREPRGPLAERDVAMLEHFARLVMARIHTLRSTNYIDEPTGLYNRLRLQEDVSLRLQRDGALTVIAADLLPLALLNTIIRTLGYPFSNDLMLEARDRIRAELPDFTLYKISPTRFGLLLPRQQQEETESVCLRLLRAFESPVVCRGIPIKANVGLGVLPLADDTLDGDQDWLRLVVSAADDARDRGVGWARYNPPLDQAQQRAFTLLTSLSQAIGTEEGFHLVYQPKIDLPTGRCTGVEALLRWRHPQLGFVSPAEFVPLAEKTALM…
PROKKA_02038	ATGAATGATTTGAATGTTCTGGTGTTGGAGGATGAGCCTTTTCAGCGCCTGGTAGCCGTCACAGCCCTGAAGAAAGTGGTGCCCGGATCGATCCTCGAGGCGGCGGACGGCAAGGAGGCGGTGGCGATCCTGGAGTCCTGCGGACACGTCGACATCGCCATCTGCGACCTGCAGATGAGCGGCATGGACGGCCTGGCGTTCCTTCGCCACGCAAGCCTGAGCGGCAAGGTCCATTCGGTGATCCTCAGCAGCGAGGTGGATCCCATCCTGCGCCAGGCCACCATTTCGATGATCGAGTGCCTGGGCCTCAATTTTCTCGGCGACCTCGGCAAGCCATTCAGCCTGGAGCGGATCACCGCCCTGTTGACCCGCTACAACGCTCGTCGCCAGGACCTTCCG…	MNDLNVLVLEDEPFQRLVAVTALKKVVPGSILEAADGKEAVAILESCGHVDIAICDLQMSGMDGLAFLRHASLSGKVHSVILSSEVDPILRQATISMIECLGLNFLGDLGKPFSLERITALLTRYNARRQDLPRQIEVAELPSVADVVRGLDNGEFEAYYQPKVALDGGGLIGAEVLARWNHPHLGVLPPSHFLYVMETYNLVDKLFWQLFSQGLATRRKLAQLGQPINLAFNVHPSQLGSRALAENISALLTEFHLPPSSVMFEITETGLISAPASSLENLVRLRIMGCGLAMDDFGAGYSSLDRLCEFPFSQIKLDRTFVQKMKTQPRSCAVISSVVALAQALGISLVVEGVESDEQRVRLIELGCSIAQGYLFARPMPEQHFLDYCSGS	PA3947	atgaatgatttgaatgttctggtgttggaggatgagccttttcagcgcctggtagccgtcacagccctgaagaaagtggtgcccggatcgatcctcgaggcggcggacggcaaggaggcggtggcgatcctggagtcctgcggacacgtcgacatcgccatctgcgacctgcagatgagcggcatggacggcctggcgttccttcgccacgcaagcctgagcggcaaggtccattcggtgatcctcagcagcgaggtggatcccatcctgcgccaggccaccatttcgatgatcgagtgcctgggcctcaattttctcggcgacctcggcaagccattcagcctggagcggatcaccgccctgttgacccgctacaacgctcgtcgccaggaccttccg…	MNDLNVLVLEDEPFQRLVAVTALKKVVPGSILEAADGKEAVAILESCGHVDIAICDLQMSGMDGLAFLRHASLSGKVHSVILSSEVDPILRQATISMIECLGLNFLGDLGKPFSLERITALLTRYNARRQDLPRQIEVAELPSVADVVRGLDNGEFEAYYQPKVALDGGGLIGAEVLARWNHPHLGVLPPSHFLYVMETYNLVDKLFWQLFSQGLATRRKLAQLGQPINLAFNVHPSQLGSRALAENISALLTEFHLPPSSVMFEITETGLISAPASSLENLVRLRIMGCGLAMDDFGAGYSSLDRLCEFPFSQIKLDRTFVQKMKTQPRSCAVISSVVALAQALGISLVVEGVESDEQRVRLIELGCSIAQGYLFARPMPEQHFLDYCSGS*
PROKKA_05149	ATGCCGATTCCGGTGAAGCGAGCTAGGAGAAAGGCGCTCCGGCTGTCGTTGTCCGTGCTGGTCGGGGTGATGCCGATCGTCCTGGGGCTGCTCATCCTCTACTGGCAGGCCGAGCGAAGCCTCCAGGAGACGTCCGAGCAGGCAGCCGGGAATGCGGTGCGGCAGTTCGAACGGATGCTCGACAACGCTGCGTTGGCGGCGCGCAAGGTCATGCCGGTGGCGGGGCGTCCTTGTCCCGAGGCCGAGCTGGCGCTGCGCGAGCAAGTGGCGATCATGCCGTTCGTGCGCTCGGTCAATTTGACGCGCGACAATACGATCTATTGCACGTCGTTGTTCGGCGGCTTCGACGAGCCGGTGCGGATCGAGAACTATGTCGACGGACGCCTCCTGCTGATGCCC…	MPIPVKRARRKALRLSLSVLVGVMPIVLGLLILYWQAERSLQETSEQAAGNAVRQFERMLDNAALAARKVMPVAGRPCPEAELALREQVAIMPFVRSVNLTRDNTIYCTSLFGGFDEPVRIENYVDGRLLLMPGNQVTPDAALLVLRDFDGKRGVLAAIDGRYLSYVLDLVDRRSRQVLVVGPNWLDAEGRTHRDAPPTYEVAAVSLASQRYPLRVLSGFPEGEEWRSIRSQNPAMFGLLLFFGLLAGTLCYWLSRRVASPSSELRRALEANEFIPYYQPLSPGQGGRWIGVEVLMRWRHPREGLIRPDLFIPFAERSGLIVPMTRALMRQVAEDLGGHAGKLEPGFHIGFNISATHCHELALVDDCRELLAAFPPGHITLVLELTERELIESSEVTDR…	PA3825	atgccgattccggtgaagcgagctaggagaaaggcgctccggctgtcgttgtccgtgctggtcggggtgatgccgatcgtcctggggctgctcatcctctactggcaggccgagcgaagcctccaggagacgtccgagcaggcagccgggaatgcggtgcggcagttcgaacggatgctcgacaacgctgcgttggcggcgcgcaaggtcatgccggtggcggggcgcccctgtcccgaggccgaactggcgctgcgcgagcaagtggcgatcatgccgttcgtacgctcggtcaatttgacgcgcgacaatacgatctattgcacgtcgttgttcggcggcttcgacgagccggtgcggatcgagaactatgtcgacggacgcctcttgctgatgccc…	MPIPVKRARRKALRLSLSVLVGVMPIVLGLLILYWQAERSLQETSEQAAGNAVRQFERMLDNAALAARKVMPVAGRPCPEAELALREQVAIMPFVRSVNLTRDNTIYCTSLFGGFDEPVRIENYVDGRLLLMPGNQVTPDAALLVLRDFDGKRGVLAAIDGRYLSYVLDLVDRRSRQVLVVGPNWLDAEGRTHRDAPPTYEVAAVSLASQRYPLRVLSGFPEGEEWRSIRSQNPAMFGLLLFFGLLAGTLCYWLSRRVASPSSELRRALEANEFIPYYQPLSPGQGGRWIGVEVLMRWRHPREGLIRPDLFIPFAERSGLIVPMTRALMRQVAEDLGGHAGKLEPGFHIGFNISATHCHELALVDDCRELLAAFPPGHITLVLELTERELIESSEVTDR…
PROKKA_05760	ATGTCCGAGCGTGGAACGGCTGCAGAAGGCCGGATCAACTGGCGACGCATCCTGCCGATACTGCTCACCACCACCCTGGTGGGCGGTGTCTGTGGGATCTTCGTCATCAACGAACTGGATCGCCAGCACGACGGCGCGCACCTGCGCTCGTACACCGAGAGGGCGCTGGAGCGGGCACTGGAGATTTCCTCCGCGGCGGACCAGATGCTCCGCGAGATGAACGCCGGCAGCGCGCCGGCCTGCAGCGACCGGGACCTGGAAATGCTGCGTTCCATCGTGCTCGAGTCGCGCTTCATGAGCGACGTTGGCAGGATCAGCGGCGACCGGGTCATGTGCACGGGCGTCCGGGGCCGGCTGCGCGCGCCCTGGGGATTGTCCGCGCCCGACCGGGTAGATGCC…	MSERGTAAEGRINWRRILPILLTTTLVGGVCGIFVINELDRQHDGAHLRSYTERALERALEISSAADQMLREMNAGSAPACSDRDLEMLRSIVLESRFMSDVGRISGDRVMCTGVRGRLRAPWGLSAPDRVDAAGTRFWTEGMPLPLQALPTGLVSRGNAVVFIAPHAYFDVDHPDPGISAAAVSSGGDYIYHRFAWDDDQPLEALGRPGWPRFIGARQISLCDPTQDICVVSLLRERGLLGTEPGRAAMAAAIGGGLLFGVMLLLSYLFGFLNDEKLPARLLRALKREALEVHYQPIVRLASGRCAGVEALARWTDSSLGRVSPDVFIGALEESGDIELLTRFVFRRALKQLGPLLREQRSFYVSVNVTGKDIADPGFIDFAMRQMARESVRPEQVAL…	PA2200	atgtccgagcgtggaacggctgcagaaggccggatcaactggcgacgcatcctgccgatactgctcaccaccaccctggtgggcggtgtctgtgggatcttcgtcatcaacgaactggatcgccagcacgacggcgcgcacctgcgctcgtacaccgagagggcgctggagcgggcactggagatttcctccgcggcggaccagatgctccgcgagatgaacgccggcagcgcgccggcctgcagcgaccgggatctggaaatgctgcgttccatcgtgctcgagtcgcgcttcatgagcgacgttggcaggatcagcggcgaccgggtcatgtgcacgggcgtccggggccggctgcgcgcgccctggggattgtccgcgcccgaccgggtagatgcc…	MSERGTAAEGRINWRRILPILLTTTLVGGVCGIFVINELDRQHDGAHLRSYTERALERALEISSAADQMLREMNAGSAPACSDRDLEMLRSIVLESRFMSDVGRISGDRVMCTGVRGRLRAPWGLSAPDRVDAAGTRFWSEGMPLPLQALPTGLVSRGNAVVFIAPHAYFDVDHPAPGISAAAVSSGGDYIYHRFAWDDDQPLEALGRPGWPRFIGARQISLCDPTQDICVVSLLRERGLLGTEPGRAAMAAAIGGGLLFGVMLLLSYLFGFLNDEKLPARLLRALKREALEVHYQPIVRLASGRCAGVEALARWTDSSLGRVSPDVFIGALEESGDIELLTRFVFRRALKQLGPLLREQRSFYVSVNVTGKDIADPGFIDFAMRQMARESVRPEQVAL…
PROKKA_05834	GTGAACAGTTCCCCACAGGCTCGCCAGCACGAGCACCCGCCGGCCGTTGCCGCCTCCCTGGCCGGCGACCTGCGCCTCGCCCGGCGTTTCCAGGCCGCCCTGGCGCGCGGTCGGGTGCGCCTGGACTGGCAGGCCGTACGGCATGCCGGGCATCCGGAATGGGAGCCGCTCTACCGGGAAACCCTGCTCAGGGTCACGGCCGCCAGCGGCGAGCCGCCGTTGCCGACCCAGGAACTGATCCTGGCGCTGGAGCGGCTCGGCCTGGTACGCCTGCTTGATCGCTGCGTGCTGGGCACGGTCCTCGACCGGCTGAACGCCGAGCCTACCTTGCGCCTGGCCTGCAACCTGTCGCGCCAGAGCGCGGCGATGGATGCCTGGTGGGAAGCGGTCTGCCGATGG…	VNSSPQARQHEHPPAVAASLAGDLRLARRFQAALARGRVRLDWQAVRHAGHPEWEPLYRETLLRVTAASGEPPLPTQELILALERLGLVRLLDRCVLGTVLDRLNAEPTLRLACNLSRQSAAMDAWWEAVCRWLAARPQVARRLTLELTETAVGERVATREFIRRLREHGVRIAIDDFGAAHNNLDFVLDARPDVIKIDCRYTREARRSAKGAEVLRHLLALCRELAPCVVLEGLEEDDAFARLPTGDVYLQGNAIAPPMRVEPPLSVRRPKSRARIEALASRPG	PA2133	gtgaacggttccccacaggctcgccagcacgagcacccaccggccgttgccgcctccctggccggcgacctgcgcctcgcccggcgtttccaggccgccctggcgcgcggtcgggtgcgcctggactggcaggccgtacggcatgccgggcatccggaatgggagccgctctaccgggaaaccctgctcagggttacggccgccagcggcgagccgccgttgccgacccaggaactgatcctggcgctggagcggctcggcctggtacgcctgctcgatcgctgcgtgctgggcacggtcctcgaccggctgaacgccgagcctaccttgcgcctggcctgcaacctgtcgcgccagagcgcggcgatggatgcctggtgggaagcggtctgccgatgg…	MNGSPQARQHEHPPAVAASLAGDLRLARRFQAALARGRVRLDWQAVRHAGHPEWEPLYRETLLRVTAASGEPPLPTQELILALERLGLVRLLDRCVLGTVLDRLNAEPTLRLACNLSRQSAAMDAWWEAVCRWLAARPQVARRLTLELTETAVGERVATREFIRRLREHGVRIAIDDFGAAHNNLDFVLDARPDVIKIDCRYTREARRSAKGAEVLRHLLALCRELAPCVVLEGLEEDDAFARLPTGDVYLQGNAIAPPMRVEPPLSVRRPKSRARIEALASRQG*
Missing in PA_HN002			PA2818	atgcagatcggcaggccgcggcgggacagtctctttcatttcggtatcgtggtcgccgcgctcgcggccgtcccgttgctcatggcgccgctggtgtacc agcaggccaggatgcgtgccgaaggcgaggccgcggtaacctctgtcgccattcttcgccagttggacaccctgctcggcgttgtctcggacagcctgga caagagccaggaggcggtgggcaagccgtgccgggaggtcctaggccgattgacccggatgaccatgctgagcccgtatttccgctcgctggtcctagtg gaacgcgagagcgtctattgctcctccctgcggggcgagttgcacgatctgccgttgcaggtggccttcaaggctttgggcagcctgccggccggg…	MQIGRPRRDSLFHFGIVVAALAAVPLLMAPLVYQQARMRAEGEAAVTSVAILRQLDTLLGVVSDSLDKSQEAVGKPCREVLGRLTRMTMLSPYFRSLVLVERESVYCSSLRGELHDLPLQVAFKALGSLPAGQRITPSNATPQVPERASVIMSRGDENGSGVLAIIDGQYLLDIQQAASYDERFQVQMVLRQSQRQLPGGAPATGDGVAVAASARFPVEVRVAVAPALASAYRADAWRHYAPFILLAALLAGYLAHLFCRRRLSLVGDMYRAMRAREFHMVYQPIIHLDTGECRGVEALVRWQRPDRSQVRPDIFIPLAEDNGMIGDLTRHIFGLVAADLAQLGLGAGDHLGVNVSGSHLASHGFVDDVRRLLGAIGSEGPQLVLEVTEREALPHDAQL…
PROKKA_01064	ATGAACGATAGCGCACCTCCTTCCAACGAGACGGAGATCCGCTTCAGCGTGCTGCTGGTCGACGACGAGCCGCTGATCCTCAGCAGCCTGCGCCGGCTGCTACGCAACCAGCCCTACGACCTGTTGCTGGCGGAGAGCGGCGAACAGGCCCTGCAACTGCTGGAAAGCCGGCCCGTGGACCTGGTGGTGTCCGACGCCCGCATGCCGAACATGGACGGCGCTGCCCTGCTCGCGGAAATCCATCGCCGCTCCCCGGAAACCATTCGCATCCTGCTCACCGGCCATGCCGACCTGCCAACCATCGCCAAGGCCATCAATGAAGGGCGCATCCACCATTACCTGAGCAAGCCGTGGAACGACGACGAGTTGCTGCTGACCCTGCGCCAGTCGCTCGAATAC…	MNDSAPPSNETEIRFSVLLVDDEPLILSSLRRLLRNQPYDLLLAESGEQALQLLESRPVDLVVSDARMPNMDGAALLAEIHRRSPETIRILLTGHADLPTIAKAINEGRIHHYLSKPWNDDELLLTLRQSLEYLHSERERRRLERLTQEQNDRLQQLNATLEKRVQARTAELQQTADMLDLAYEELKRSYVVGTEVFSLLVNQRLPKDKQTNQQIIELVRACCASGLVDESDGRDLAMAAALYNIGKLSWNDTLLSSPSDLLYHHDRDRFRGYPELSESLLMSLEPMQDAARLIRHHQEHWDGSGYPDHLKGEAIPLGSRLLKLAVDFVELQRGLILERRMNRDEALMYIRKYAGRLYDPELIEPFIQVCATTLADVTLADPQVRAHGTRDLVPGMVLA…	PA2752	atgaacgatagcgcacctccttccaacgagacggagatccgcttcagcgtgctgctggtcgacgacgagccgctgatcctcagcagcctgcgccggctgctacgcaaccagccctacgacctgttgctggcggagagcggcgaacaggccctgcaactgctggaaagccggcccgtggacctggtggtgtccgacgcccgcatgccgaacatggacggcgctgccctgctcgcggaaatccatcgccgctccccggaaaccattcgcatcctgctcaccggccatgccgacctgccaaccatcgccaaggccatcaatgaagggcgcatccaccattacctgagcaagccgtggaacgacgacgagttgctgctgaccctgcgccagtcgctcgaatac…	MNDSAPPSNETEIRFSVLLVDDEPLILSSLRRLLRNQPYDLLLAESGEQALQLLESRPVDLVVSDARMPNMDGAALLAEIHRRSPETIRILLTGHADLPTIAKAINEGRIHHYLSKPWNDDELLLTLRQSLEYLHSERERRRLERLTQEQNDRLQQLNATLEKRVQARTAELQQTADMLDLAYEELKRSYVVGTEVFSLLVNQRLPKDKQTNQQIIELVRACCASGLVDESDGRDLAMAAALYNIGKLSWNDTLLSSPSDLLYHHDRDRFRGYPELSESLLMSLEPMQDAARLIRHHQEHWDGSGYPDHLKGEAIPLGSRLLKLAVDFVELQRGLILERRMNRDEALMYIRKYAGRLYDPELIEPFIQVCATTLADVTLADPQVRAHGTRDLVPGMVLA…
PROKKA_01765	GTGCTGAAACGCATTCCGGTAACCCAGCTTCGCCTCGGTATGTTCGTCCAGAGCCTTTGCGGCTCGTGGCTGGACCACCCGTTCTGGAAAAGAGGTGGCTTCCTGCTCGACAGCCAGGCCGACCTGCAGCGCCTGCGCGAAAGCGCCGTGAAGGAAGTCTGGATCGATGCCAGCAAGGGCCTCGACCTCCCGGAGGAAGCGGCGGTCTCGGCCGCTGCGGTCCTGCCGGTCACCATGCCGGCCGGCCCTTCGCCGGCGCGGGTCGCCCTGGAGGAGGAAATCCGCCACGCCGCCCTGCTCTGCAGCCGTGCCAAGGCCGCCGTGGTCAGCATGTTCCGCGACGCGCGCATGGGCCAGGCCATCGATACCGCGCATGCATCGGACCTGGTGGACGAAATC…	VLKRIPVTQLRLGMFVQSLCGSWLDHPFWKRGGFLLDSQADLQRLRESAVKEVWIDASKGLDLPEEAAVSAAAVLPVTMPAGPSPARVALEEEIRHAALLCSRAKAAVVSMFRDARMGQAIDTAHASDLVDEISASVLRHPNALLSLVRLKTSDEYTYMHSVAVCALMIALTRQLELPDPLVREAGLAGLLHDIGKMAVPDPILNKPGKLTDQEFGLVRRHPQNGARMLLDCRQVSALVVDVCLHHHERIDGTGYPFGLAQEQISLLARMGAVCDVYDAITSDRPYKKGWNAAEAIRRMAEWNGHFDPQVFRAFVKAVGIYPVGALVRLESGRLGVVLEQHGRSLLTPRVKVFFSARSKVPIPQQVVDLGRAGQTDRIVGFEPAEAWNFRNLDEMWTGL…	PA4108	gtgctgaaacgcattccggtaacccagcttcgcctcggtatgttcgtccagagcctttgcggctcgtggctggaccacccgttctggaaaagaggtggcttcctgctcgacagccaggccgacctgcagcgcctgcgcgaaagcgccgtgaaggaggtctggatcgatgccagcaagggcctcgacctcccggaggaagcggcggtctcggccgctgcggtcctgccggtcaccatgccggccggcccttcgccggcgcgggtcgccctggaggaggaaatccgccacgccgccctgctctgcagccgtgccaaggccgccgtggtcagcatgttccgcgacgcgcgcatgggccaggccatcgataccgcgcatgcatcggacctggtggacgaaatc…	MLKRIPVTQLRLGMFVQSLCGSWLDHPFWKRGGFLLDSQADLQRLRESAVKEVWIDASKGLDLPEEAAVSAAAVLPVTMPAGPSPARVALEEEIRHAALLCSRAKAAVVSMFRDARMGQAIDTAHASDLVDEISASVLRHPNALLSLVRLKTSDEYTYMHSVAVCALMIALARQLELPDPLVREAGLAGLLHDIGKMAVPDPILNKPGKLTDPEFGLVRRHPQNGARMLLDCRQVSALVVDVCLHHHERIDGTGYPFGLAQEQISLLARMGAVCDVYDAITSDRPYKKGWNAAEAIRRMAEWNGHFDPQVFRAFVKAVGIYPVGALVRLESGRLGVVLEQHGRSLLTPRVKVFFSARSKVPIPQQVVDLGRAGQTDRIVGFEPAEAWNFRNLDEMWTGL…
PROKKA_02596	ATGGAGAGCATGCTGGACAGGCCCGAGCAGGAACTCGTGCTGGTGGTGGACGACACCCCGGACAACCTGCTGCTGATGCGCGAGCTGCTCGAGGAGCAGTACCGCGTGCGCACCGCCGGCAGCGGCCCGGCCGGGCTGCGGGCGGCCGTCGAAGAGCCGCGCCCGGACCTGATCCTGCTCGATGTGAACATGCCGGGCATGGACGGCTACGAGGTCTGCCGACGGCTCAAGGCCGATCCGCTGACCCGCGACATCCCGTTGATGTTCCTCACTGCCCGCGCCGATCGCGACGACGAGCAACAGGGCCTGGCCCTGGGCGCGGTGGATTACCTGGGCAAGCCGGTGAGCCCGCCGATCGTCCTGGCGCGGGTGCGTACCCATCTGCAATTGAAGGCCAAT…	MESMLDRPEQELVLVVDDTPDNLLLMRELLEEQYRVRTAGSGPAGLRAAVEEPRPDLILLDVNMPGMDGYEVCRRLKADPLTRDIPLMFLTARADRDDEQQGLALGAVDYLGKPVSPPIVLARVRTHLQLKANADFLRDKSEYLELEVRRRTRQLQQLQDAVIEALATLGDLRDNPRSRHLPRIERYVRLLAEHLAAQRAFADELTPEAVDLLSKSALLHDIGKVAVPDRVLLNPGQLDAADTALLQGHTRAGRDALASAERRLGQPSGFLRFARQIAYSHHERWDGRGFPEGLAGERIPLAARIVALADRYDELTSRHAYRPPLAHAEAVLLIQAGAGSEFDPRLVEAFVAVADAFAEVARCYADSAEALDVEMQRLEQAVAESIELTAPPA	PA4781	atggagagcatgctggacaggcccgagcaggaactcgtgctggtggtggacgacaccccggacaacctgctgctgatgcgcgagctgctcgaggagcagtaccgcgtgcgcaccgccggcagcggcccggccgggctgcgggcagccgtcgaagagccgcgcccggacctgatcctgctcgatgtgaacatgccgggcatggacggctacgaggtctgccgacggctcaaggccgatccgctgacccgcgacatcccgttgatgttcctcactgcccgcgccgatcgcgacgacgagcaacagggcctggccctgggcgcggtggattacctgggcaagccggtgagcccgccgatcgtcctggcgcgggtgcgtacccatctgcaattgaaggccaat…	MESMLDRPEQELVLVVDDTPDNLLLMRELLEEQYRVRTAGSGPAGLRAAVEEPRPDLILLDVNMPGMDGYEVCRRLKADPLTRDIPLMFLTARADRDDEQQGLALGAVDYLGKPVSPPIVLARVRTHLQLKANADFLRDKSEYLELEVRRRTRQLQQLQDAVIEALATLGDLRDNPRSRHLPRIERYVRLLAEHLAAQRAFADELTPEAVDLLSKSALLHDIGKVAVPDRVLLNPGQLDAADTALLQGHTRAGRDALASAERRLGQPSGFLRFARQIAYSHHERWDGRGFPEGLAGERIPLAARIVALADRYDELTSRHAYRPPLAHAEAVLLIQAGAGSEFDPRLVEAFVAVADAFAEVARRYADSAEALDVEMQRLEQAVAESIELTAPPA*
